# Supplementary material for: Multiplexed selectivity screening of anti-GPCR antibodies
Source: Sci Adv. 2023 May 3;9(18):eadf9297. doi: 10.1126/sciadv.adf9297 (PMC10156119; doi:10.1126/sciadv.adf9297)
Supplement: Supplementary file 2 — Tables S1 to S3 [file sciadv.adf9297_tables_s1_to_s3.zip]

Archive with 3 entries (3 files):
- adf9297_Table_S1.xlsx
- adf9297_Table_S2.xlsx
- adf9297_Table_S3.xlsx
