# Supplementary material for: Multiplexed selectivity screening of anti-GPCR antibodies
Source: Sci Adv. 2023 May 3;9(18):eadf9297. doi: 10.1126/sciadv.adf9297 (PMC10156119; doi:10.1126/sciadv.adf9297)
Supplement: Supplementary file 2 — Tables S1 to S3 [file sciadv.adf9297_tables_s1_to_s3.zip › adf9297_Table_S1.xlsx]

## Sheet: HPA-GPCR
Antibody ID	GPCR Name	GPCR Family	Subfamily	Gene Name	ENSG ID	UniProt ID	Antigen ID	Antigen Length	Antigen Sequence	Published on HPA portal	RRID
AF9069	GALR3	Galanin	gamma	GALR3	ENSG00000128310	O60755	Affbio_8	24	GRLLAGGGQGPEPREGPVHGGEAA	NO	AB_2843260
DF10277	TAAR9	Orphan	alpha	TAAR9	ENSG00000237110	Q96RI9	Affbio_3	24	VELCYKNVNESCIKTPYSPGPRSI	NO	AB_2840855
DF2731	GPR21	Orphan	alpha	GPR21	ENSG00000188394	Q99679	Affbio_1	20	NIFRICQQHTKDISERQARF	NO	AB_2839937
DF2754	GPR6	Orphan	alpha	GPR6	ENSG00000146360	P46095	Affbio_2	29	HQIALQQHCLAPPHLAATRKGVGTLAVVL	NO	AB_2839960
DF4968	GPR25	Orphan	other	GPR25	ENSG00000170128	O00155	Affbio_4	21	LFCYCRISRRLRRPPHVGRAR	NO	AB_2837321
DF4991	MRGPRX1	Orphan	delta	MRGPRX1	ENSG00000170255	Q96LB2	Affbio_5	23	QNLKLVLQRALQDASEVDEGGGQ	NO	AB_2837350
DF5144	PROKR1	Prokineticin ?	delta	PKR1	ENSG00000169618	Q8TCW9	Affbio_7	25	SYSDYDMPLDEDEDVTNSRTFFAAK	NO	AB_2837503
DF8678	MRGPRX4	Orphan	delta	MRGPRX4	ENSG00000179817	Q96LA9	Affbio_6	27	RALQDKPEVDKGEGQLPEESLELSGSR	NO	AB_2841882
HPA002935	BKRB1	Bradykinin	gamma	BDKRB1	ENSG00000100739	P46663	HPRR141695	41	MASSWPPLELQSSNQSQLSPQNATACDNAPEAWDLLHRVLP	YES	AB_1078274
HPA003189	CXCR3	Chemokine	gamma	CXCR3	ENSG00000186810	P49682	HPRR232949	52	QVSDHQVLNDAEVAALLENFSSSYDYGENESDSCCTSPPCPQDFSLNFDRAF	NO
HPA003431	ADRB2	adrenoceptor	alpha	ADRB2	ENSG00000169252	P07550	HPRR650086	87	CRSPDFRIAFQELLCLRRSSLKAYGNGYSSNGNTGEQSGYHVEQEKENKLLCEDLPGTEDFVGHQGTVPSDNIDSQGRNCSTNDSLL	YES	AB_1845333
HPA003596	AGTR1	Angiotensin	gamma	AGTR1	ENSG00000144891	P30556	HPRR370232	39	LQLLKYIPPKAKSHSNLSTKMSTLSYRPSDNVSSSTKKP	YES	AB_1845163
HPA003631	P2RY8	Orphan	delta	P2RY8	ENSG00000182162	Q86VZ1	HPRR233083	92	GKSYYHVYKLTLCLSCLNNCLDPFVYYFASREFQLRLREYLGCRRVPRDTLDTRRESLFSARTTSVRSEAGAHPEGMEGATRPGLQRQESVF	YES	AB_1079543
HPA003648	GPR143	Other 7TM	alpha	GPR143	ENSG00000101850	P51810	HPRR233046	85	CSLGFQSPRKEIQWESLTTSAAEGAHPSPLMPHENPASGKVSQVGGQTSDEALSMLSEGSDASTIEIHTASESCNKNEGDPALPT	YES	AB_2667028
HPA003873	LTB4R	Leukotriene	gamma	LTB4R	ENSG00000213903	Q15722	HPRR141963	54	GVGFVAKLLEGTGSEASSTRRGGSLGQTARSGPAALEPGPSESLTASSPLKLNE	YES	AB_1078288
HPA003905	GPR173	Orphan	alpha	GPR173	ENSG00000184194	Q9NS66	HPRR233088	72	KPVQMVPAISQNWTFHGPGATGQAAANWIAGFGRGPMPPTLLGIRQNGHAASRRLLGMDEVKGEKQLGRMFY	NO	AB_1078922
HPA004149	MCHR1	Melanin-concentrating hormone	gamma	MCHR1	ENSG00000128285	Q99705	HPRR221247	111	VGAMKKGVGRAVGLGGGSGCQATEEDPLPNCGACAPGQGGRRWRLPQPAWVEGSSARLWEQATGTGWMDLEASLLPTGPNASNTSDGPDNLTSAGSPPRTGSISYINIIMP	NO
HPA005555	HTR1F	5-hydroxytryptamine	alpha	HTR1F	ENSG00000179097	P30939	HPRR1220010	70	AKTLYHKRQASRIAKEEVNGQVLLESGEKSTKSVSTSYVLEKSLSDPSTDFDKIHSTVRSLRSEFKHEKS	YES	AB_1856708
HPA006970	GPR160	Orphan	other	GPR160	ENSG00000173890	Q9UJ42	HPRR1600062	28	KDIGLPLDPFVNWKCCFIPLTIPNLEQI	YES	AB_1849275
HPA007048	NPSR1	Neuropeptide S	delta	NPSR1	ENSG00000187258	Q6W5P4	HPRR1600078	42	MPANFTEGSFDSSGTGQTLDSSPVACTETVTFTEVVEGKEWG	NO
HPA007339	TACR1	Tachykinin	beta	TACR1	ENSG00000115353	P25103	HPRR1350036	79	GDYEGLEMKSTRYLQTQGSVYKVSRLETTISTVVGAHEEEPEDGPKATPSSLDLTSNCSSRSDSKTMTESFSFSSNVLS	NO
HPA007489	NPSR1	Neuropeptide S	delta	NPSR1	ENSG00000187258	Q6W5P4	HPRR1600079	75	DILDNFNLLPDTQERFYASVIIQNLPALNSAINPLIYCVFSSSISFPCRERRSQDSRMTFRERTERHEMQILSKP	NO
HPA007586	CALCRL	Calcitonin	secretin	CALCRL	ENSG00000064989	Q16602	HPRR1680005	57	RNWNQYKIQFGNSFSNSEALRSASYTVSTISDGPGYSHDCPSEHLNGKSIHDIENVL	NO
HPA008070	CALCRL	Calcitonin	secretin	CALCRL	ENSG00000064989	Q16602	HPRR1680004	110	EDSIQLGVTRNKIMTAQYECYQKIMQDPIQQAEGVYCNRTWDGWLCWNDVAAGTESMQLCPDYFQDFDPSEKVTKICDQDGNWFRHPASNRTWTNYTQCNVNTHEKVKTA	YES	AB_1845912
HPA010525	GPR1	Chimerin	gamma	GPR1	ENSG00000183671	P46091	HPRR670348	48	SKKFQARFRSSVAEILKYTLWEVSCSGTVSEQLRNSETKNLCLLETAQ	YES	AB_1078919
HPA012867	HTR2B	5-hydroxytryptamine	alpha	HTR2B	ENSG00000135914	P41595	HPRR2060018	87	TIHALQKKAYLVKNKPPQRLTWLTVSTVFQRDETPCSSPEKVAMLDGSRKDKALPNSGDETLMRRTSTIGKKSVQTISNEQRASKVL	YES	AB_1856710
HPA013724	GPR31	Orphan	delta	GPR31	ENSG00000120436	O00270	HPRR2090049	26	NAGIIRALQKRLREPEKQPKLQRAQA	NO
HPA013770	HRH2	Histamine	alpha	HRH2	ENSG00000113749	P25021	HPRR2090039	68	NRDFRTGYQQLFCCRLANRNSHKTSLRSNASQLSRTQSREPRQQEEKPLKLQVWSGTEVTAPQGATDR	YES	AB_1851086
HPA013774	EDNRA	Endothelin	beta	EDNRA	ENSG00000151617	P25101	HPRR2090127	55	YSTNLSNHVDDFTTFRGTELSFLVTTHQPTNLVLPSNGSMHNYCPQQTKITSAFK	YES	AB_1847994
HPA013783	GPR183	Orphan	delta	GPR183	ENSG00000169508	P32249	HPRR2090177	47	GYKRKVMRMLKRQVSVSISSAVKSAPEENSREMTETQMMIHSKSSNG	NO
HPA013797	DRD5	Dopamine	alpha	DRD5	ENSG00000169676	P21918	HPRR2090179	93	VETVNISNELISYNQDIVFHKEIAAAYIHMMPNAVTPGNREVDNDEEEGPFDRMFQIYQTSPDGDPVAESVWELDCEGEISLDKITPFTPNGF	NO
HPA014011	HTR2A	5-hydroxytryptamine	alpha	HTR2A	ENSG00000102468	P28223	HPRR2090019	63	TIKSLQKEATLCVSDLGTRAKLASFSFLPQSSLSSEKLFQRSIHREPGSYTGRRTMQSISNEQ	YES	AB_1856709
HPA014012	HRH2	Histamine	alpha	HRH2	ENSG00000113749	P25021	HPRR2090039	68	NRDFRTGYQQLFCCRLANRNSHKTSLRSNASQLSRTQSREPRQQEEKPLKLQVWSGTEVTAPQGATDR	NO
HPA014014	GPR31	Orphan	delta	GPR31	ENSG00000120436	O00270	HPRR2090049	26	NAGIIRALQKRLREPEKQPKLQRAQA	YES	AB_1849292
HPA014018	OX1R	Orexin	beta	HCRTR1	ENSG00000121764	O43613	HPRR2090060	48	MEPSATPGAQMGVPPGSREPSPVPPDYEDEFLRYLWRDYLYPKQYEWV	YES	AB_1854810
HPA014096	GRM5	Metabotropic Glutamate	glutamate	GRM5	ENSG00000168959	P41594	HPRR2090174	98	MKPSDGRKLLESLMKTNFTGVSGDTILFDENGDSPGRYEIMNFKEMGKDYFDYINVGSWDNGELKMDDDEVWSKKSNIIRSVCSEPCEKGQIKVIRKG	NO
HPA014232	P2RY11	P2Y	delta	PPAN-P2RY11;P2RY11	ENSG00000243207;ENSG00000244165	Q96G91	HPRR2090229	106	VLNVDARRRWSTRCPSFADIAQATAALELGPYVGYQVMRGLMPLAFCVHPLLYMAAVPSLGCCCRHCPGYRDSWNPEDAKSTGQALPLNATAAPKPSEPQSRELSQ	YES	AB_1854883
HPA014278	GPR4	Orphan	delta	GPR4	ENSG00000177464	P46093	HPRR2090235	27	DELFRDRYNHTFCFEKFPMEGWVAWMN	YES	AB_1849300
HPA014383	GNRHR	Gonadotropin-releasing	beta	GNRHR	ENSG00000109163	P30968	HPRR2090024	33	IIFTLTRVLHQDPHELQLNQSKNNIPRARLKTL	NO
HPA014399	MCHR2	Melanin-concentrating hormone	gamma	MCHR2	ENSG00000152034	Q969V1	HPRR2090129	31	CYTWEMYQQNKDARCCNPSVPKQRVMKLTKM	NO
HPA014434	GNRHR	Gonadotropin-releasing	beta	GNRHR	ENSG00000109163	P30968	HPRR2090024	33	IIFTLTRVLHQDPHELQLNQSKNNIPRARLKTL	NO
HPA014497	C5AR1	Complement Peptide	gamma	C5AR1	ENSG00000197405	P21730	HPRR2090303	38	MDSFNYTTPDYGHYDDKDTLDLNTPVDKTSNTLRVPDI	NO
HPA015691	DRD2	Dopamine	alpha	DRD2	ENSG00000149295	P14416	HPRR2010063	140	LRAPLKGNCTHPEDMKLCTVIMKSNGSFPVNRRRVEAARRAQELEMEMLSSTSPPERTRYSPIPPSHHQLTLPDPSHHGLHSTPDSPAKPEKNGHAKDHPKIAKIFEIQTMPNGKTRTSLKTMSRRKLSQQKEKKATQML	YES	AB_1847834
HPA017304	DRD1	Dopamine	alpha	DRD1	ENSG00000184845	P21728	HPRR2010103	109	FRKAFSTLLGCYRLCPATNNAIETVSINNNGAAMFSSHHEPRGSISKECNLVYLIPHAVGSSEDLKKEEAAGIARPLEKLSPALSVILDYDTDVSLEKIQPITQNGQHP	NO
HPA019151	SSTR3	Somatostatin	gamma	SSTR3	ENSG00000278195	P32745	HPRR221311	46	MDMLHPSSVSTTSEPENASSAWPPDATLGNVSAGPSPAGLAVSGVL	NO
HPA019616	LPAR2	Lysophospholipid	alpha	LPAR2	ENSG00000064547	Q9HBW0	HPRR2090008	91	LLLDGLGCESCNVLAVEKYFLLLAEANSLVNAAVYSCRDAEMRRTFRRLLCCACLRQSTRESVHYTSSAQGGASTRIMLPENGHPLMDSTL	YES	AB_1847988
HPA026088	GPR61	Orphan	alpha	GPR61	ENSG00000156097	Q9BZJ8	HPRR1600036	97	QFVCFFKPAPEEELRLPSREGSIEENFLQFLQGTGCPSESWVSRPLPSPKQEPPAVDFRIPGQIAEETSEFLEQQLTSDIIMSDSYLRPAASPRLES	YES	AB_10602323
HPA026825	NPFFR2	Neuropeptide FF	beta	NPFFR2	ENSG00000056291	Q9Y5X5	HPRR2090007	30	KYYRVRLNSQNKTSPVYWCREDWPNQEMRK	NO	AB_10603123
HPA026935	F2RL2	Proteinase-activated	delta	F2RL2	ENSG00000164220	O00254	HPRR2090154	73	DTNNLAKPTLPIKTFRGAPPNSFEEFPFSALEGWTGATITVKIKCPEESASHLHVKNATMGYLTSSLSTKLIP	NO
HPA026936	DRD5	Dopamine	alpha	DRD5	ENSG00000169676	P21918	HPRR2090179	93	VETVNISNELISYNQDIVFHKEIAAAYIHMMPNAVTPGNREVDNDEEEGPFDRMFQIYQTSPDGDPVAESVWELDCEGEISLDKITPFTPNGF	NO
HPA027007	OXER1	Leukotriene	delta	OXER1	ENSG00000162881	Q8TDS5	HPRR2180080	101	WLSACRSLDLCTQLFHGSLAFTYLNSVLDPVLYCFSSPNFLHQSRALLGLTRGRQGPVSDESSYQPSRQWRYREASRKAEAIGKLKVQGEVSLEKEGSSQG	NO
HPA027037	GPR182	Orphan	gamma	GPR182	ENSG00000166856	O15218	HPRR2090162	82	LSPHFRGRLLNAVVHYLPKDQTKAGTCASSSSCSTQHSIIITKGDSQPAAAAPHPEPSLSFQAHHLLPNTSPISPTQPLTPS	YES	AB_1844622
HPA027052	GPER1	Estrogen	gamma	GPER1	ENSG00000164850	Q99527	HPRR2090159	62	MDVTSQARGVGLEMYPGTAQPAAPNTTSPELNLSHPLLGTALANGTGELSEHQQYVIGLFLS	YES	AB_10612112
HPA027067	RXFP1	Relaxin family peptide	delta	RXFP1	ENSG00000171509	Q9HBX9	HPRR2090200	69	PFKEMIHRFWYNYRQRKSMDSKGQKTYAPSFIWVEMWPLQEMPPELMKPDLFTYPCEMSLISQSTRLNS	YES	AB_10602127
HPA027108	GPR31	Orphan	delta	GPR31	ENSG00000120436	O00270	HPRR2590076	26	VLMHIFQNLGSCRALCAVAHTSDVTG	YES	AB_10601474
HPA027542	PTAFR	Platelet activating factor	delta	PTAFR	ENSG00000169403	P25105	HPRR2710026	44	KKFRKHLTEKFYSMRSSRKCSRATTDTVTEVVVPFNQIPGNSLK	NO
HPA027543	PTAFR	Platelet activating factor	delta	PTAFR	ENSG00000169403	P25105	HPRR2710025	27	LDSTNTVPDSAGSGNVTRCFEHYEKGS	YES	AB_10610287
HPA027546	EDNRB	Endothelin	beta	EDNRB	ENSG00000136160	P24530	HPRR2710013	83	CGLSRIWGEERGFPPDRATPLLQTAEIMTPPTKTLWPKGSNASLARSLAPAEVPKGDRTAGSPPRTISPPPCQGPIEIKETFK	YES	AB_2672327
HPA027603	GPR84	Orphan	other	GPR84	ENSG00000139572	Q9NQS5	HPRR2710017	57	TTQTLEGDSSEVGDQINSKRAKQMAEKSPPEASAKAQPIKGARRAPDSSSEFGKVTR	YES	AB_10612115
HPA027798	NMUR2	Neuromedin U	beta	NMUR2	ENSG00000132911	Q9GZQ4	HPRR2710009	41	KLQNASWIYQQKLEDPFQKHLNSTEEYLAFLCGPRRSHFFL	NO
HPA027799	NMUR2	Neuromedin U	beta	NMUR2	ENSG00000132911	Q9GZQ4	HPRR2710007	81	RFQAAFQNVISSFHKQWHSQHDPQLPPAQRNIFLTECHFVELTEDIGPQFPCQSSMHNSHLPTALSSEQMSRTNYQSFHFN	NO
HPA027800	NMUR2	Neuromedin U	beta	NMUR2	ENSG00000132911	Q9GZQ4	HPRR2710008	28	RLKKDKSLEADEGNANIQRPCRKSVNKM	NO
HPA027822	CCR3	Chemokine	gamma	CCR3	ENSG00000183625	P51677	HPRR1790013	34	YETEELFEETLCSALYPEDTVYSWRHFHTLRMTI	NO
HPA027832	CXCR4	Chemokine	gamma	CXCR4	ENSG00000121966	P61073	HPRR2700090	32	SIPLPLLQIYTSDNYTEEMGSGDYDSMKEPCF	NO
HPA027863	NPY4R;NPY4R2	Neuropeptide Y	beta	NPY4R;NPY4R2	ENSG00000204174;ENSG00000264717	P50391	HPRR2710062	48	NTNFKKEIKALVLTCQQSAPLEESEHLPLSTVHTEVSKGSPRLSGRSN	YES	AB_10602819
HPA027868	GRM2	Metabotropic Glutamate	glutamate	GRM2	ENSG00000164082	Q14416	HPRR2770091	51	QKNVVSHRAPTSRFGSAAARASSSLGQGSGSQFVPTVCNGREVVDSTTSSL	NO
HPA027870	SSTR5	Somatostatin	gamma	SSTR5	ENSG00000162009	P35346	HPRR2770088	49	RQSFQKVLCLRKGSGAKDADATELRPDRIRQQQEATPPAHRAAANGLMQ	NO
HPA028566	ADORA3	adenosine	alpha	ADORA3	ENSG00000282608	P0DMS8	HPRR2710082	26	RNKLSLNLSNSKETGAFYGREFKTAK	NO
HPA028568	ADORA3	adenosine	alpha	ADORA3	ENSG00000282608	P0DMS8	HPRR2710081	31	KKFKETYLLILKACVVCHPSDSLDTSIEKNS	NO
HPA028644	GPR156	Orphan	glutamate	GPR156	ENSG00000175697	Q8NFN8	HPRR2710033	98	SPDLPEQWQLWPPVPSGCASLSSQHSYFDTESSSSDEFFCRCHRPYCEICFQSSSDSSDSGTSDTDPEPTGGLASWEKLWARSKPIVNFKDDLKPTLV	YES	AB_10600441
HPA028660	HCAR2; HCAR3	Hydroxycarboxylic acid	delta	HCAR2;HCAR3	ENSG00000182782;ENSG00000255398	Q8TDS4;P49019	HPRR1410092	51	NRCLQRKMTGEPDNNRSTSVELTGDPNKTRGAPEALMANSGEPWSPSYLGP	YES	AB_10602139
HPA028718	CNR2	Cannabinoid	alpha	CNR2	ENSG00000188822	P34972	HPRR2770167	53	EIRSSAHHCLAHWKKCVRGLGSEAKEEAPRSSVTETEADGKITPWPDSRDLDL	NO
HPA028769	GPR171	Orphan	delta	GPR171	ENSG00000174946	O14626	HPRR2770152	28	IPIKDIKEKSNVGCMEFKKEFGRNWHLL	NO
HPA028808	HTR1B	5-hydroxytryptamine	alpha	HTR1B	ENSG00000135312	P28222	HPRR2620110	43	MEEPGAQCAPPPPAGSETWVPQANLSSAPSQNCSAKDYIYQDS	YES	AB_2672782
HPA028811	MRGPRF	Orphan	delta	MRGPRF	ENSG00000172935	Q96AM1	HPRR2710076	42	MAGNCSWEAHPGNRNRMCPGLSEAPELYSRGFLTIEQIAMLP	YES	AB_10603875
HPA028847	GPR183	Orphan	delta	GPR183	ENSG00000169508	P32249	HPRR2770111	26	NPMSKQEAERITCMEYPNFEETKSLP	NO
HPA028934	LPAR6	Lysophospholipid	delta	LPAR6	ENSG00000139679	P43657	HPRR1390047	38	NWSVRRSDFRFSEVHGAENFIQHNLQTLKSKIFDNESA	YES	AB_2672833
HPA029154	FPR2	Formylpeptide	gamma	FPR2	ENSG00000171049	P25090	HPRR2090192	30	DTYCTFNFASWGGTPEERLKVAITMLTARG	YES	AB_10602133
HPA029395	GPR27	Orphan	alpha	GPR27	ENSG00000170837	Q9NS67	HPRR2770123	34	NRELRDCFRAQFPCCQSPRTTQATHPCDLKGIGL	YES	AB_10602907
HPA029680	LTB4R2	Leukotriene	gamma	LTB4R2	ENSG00000213906	Q9NPC1	HPRR2770180	51	MAPSHRASQVGFCPTPERPLWRLPPTCRPRRMSVCYRPPGNETLLSWKTSR	YES	AB_10603013
HPA029689	LPAR4	Lysophospholipid	delta	LPAR4	ENSG00000147145	Q99677	HPRR2770071	27	STTNVNNATTTCFEGFSKRVWKTYLSK	NO
HPA029690	LPAR4	Lysophospholipid	delta	LPAR4	ENSG00000147145	Q99677	HPRR2770070	46	KSFYINAHIRMESLFKTETPLTTKPSLPAIQEEVSDQTTNNGGELM	NO
HPA029740	HRH1	Histamine	alpha	HRH1	ENSG00000196639	P35367	HPRR2770174	27	PNSSCLLEDKMCEGNKTTMASPQLMPL	YES	AB_10601578
HPA029776	GPRC5C	Orphan	glutamate	GPRC5C	ENSG00000170412	Q9NQ84	HPRR2770115	70	TSVYQPTEMALMHKVPSEGAYDIILPRATANSQVMGSANSTLRAEDMYSAQSHQAATPPKDGKNSQVFRN	YES	AB_10602324
HPA029795	CHRM2	Acetylcholine (muscarinic)	alpha	CHRM2	ENSG00000181072	P08172	HPRR2770182	72	EITQDENTVSTSLGHSKDENSKQTCIRIGTKTPKSDSCTPTNTTVEVVGSSGQNGDEKQNIVARKIVKMTKQ	YES	AB_10601357
HPA029903	NPY1R	Neuropeptide Y	beta	NPY1R	ENSG00000164128	P25929	HPRR2770093	25	KRRNNMMDKMRDNKYRSSETKRINI	NO
HPA030115	MCHR2	Melanin-concentrating hormone	gamma	MCHR2	ENSG00000152034	Q969V1	HPRR2770081	31	SGNFQKRLPQIQRRATEKEINNMGNTLKSHF	NO
HPA030219	TACR1	Tachykinin	beta	TACR1	ENSG00000115353	P25103	HPRR2770023	31	MDNVLPVDSDLSPNISTNTSEPNQFVQPAWQ	NO
HPA030552	DRD3	Dopamine	alpha	DRD3	ENSG00000151577	P35462	HPRR2090124	106	KQRRRKRILTRQNSQCNSVRPGFPQQTLSPDPAHLELKRYYSICQDTALGGPGFQERGGELKREEKTRNSLSPTIAPKLSLEVRKLSNGRLSTSLKLGPLQPRGVP	NO
HPA031309	GPR62	Orphan	delta	GPR62	ENSG00000180929	Q9BZJ7	HPRR2770122	72	PVRLALGRLSRRALPGPVRACTPQAWHPRALLQCLQRPPEGPAVGPSEAPEQTPELAGGRSPAYQGPPESSL	NO
HPA031346	MRGPRD	Orphan	delta	MRGPRD	ENSG00000172938	Q8TDS7	HPRR2770134	27	MNQTLNSSGTVESALNYSRGSTVHTAY	YES	AB_10602710
HPA031371	SUCNR1	Succinate	delta	SUCNR1	ENSG00000198829	Q9BXA5	HPRR2710055	28	LINPVITDNGTTCNDFASSGDPNYNLIY	NO
HPA031383	CCR7	Chemokine	gamma	CCR7	ENSG00000126353	P32248	HPRR2700099	48	GVKFRNDLFKLFKDLGCLSQEQLRQWSSCRHIRRSSMSVEAETTTTFS	NO	AB_2673854
HPA031384	CCR7	Chemokine	gamma	CCR7	ENSG00000126353	P32248	HPRR2700100	34	QDEVTDDYIGDNTTVDYTLFESLCSKKDVRNFKA	NO
HPA031401	F2RL3	Proteinase-activated	delta	F2RL3	ENSG00000127533	Q96RI0	HPRR2770060	29	QRQTFRLARSDRVLCHDALPLDAQASHWQ	NO
HPA031412	GPR148	Orphan	other	GPR148	ENSG00000173302	Q8TDV2	HPRR2770138	28	LSKWQDAQLEEQGASYILPPSMGTQPGC	NO
HPA031413	GPR148	Orphan	other	GPR148	ENSG00000173302	Q8TDV2	HPRR2770139	27	LLRYRQLLGMVRGHLPSRRHQAIFTIS	NO
HPA031506	SSTR1	Somatostatin	gamma	SSTR1	ENSG00000139874	P30872	HPRR2770063	56	FKRSFQRILCLSWMDNAAEEPVDYYATALKSRAYSVEDFQPENLESGGVFRNGTCT	YES	AB_2673913
HPA031613	CCR4	Chemokine	gamma	CCR4	ENSG00000183813	P51679	HPRR2770197	26	LQIYSADTPSSSYTQSTMDHDLHDAL	YES	AB_10601096
HPA031991	CXCR1	Chemokine	gamma	CXCR1	ENSG00000163464	P25024	HPRR2700168	39	MSNITDPQMWDFDDLNFTGMPPADEDYSPCMLETETLNK	YES	AB_2674103
HPA031993	CXCR1	Chemokine	gamma	CXCR1	ENSG00000163464	P25024	HPRR2700167	28	AYHPNNSSPVCYEVLGNDTAKWRMVLRI	NO
HPA031999	CXCR2	Chemokine	gamma	CXCR2	ENSG00000180871	P25025	HPRR2700220	46	DFNMESDSFEDFWKGEDLSNYSYSSTLPPFLLDAAPCEPESLEINK	YES	AB_2674105
HPA032016	CXCR2	Chemokine	gamma	CXCR2	ENSG00000180871	P25025	HPRR2700218	27	VYSSNVSPACYEDMGNNTANWRMLLRI	NO
HPA032018	CRHR1	Corticotropin-releasing factor	secretin	CRHR1	ENSG00000120088	P34998	HPRR2770035	60	GQLVVRPCPAFFYGVRYNTTNNGYRECLANGSWAARVNYSECQEILNEEKKSKVHYHVAV	NO
HPA035009	HRH4	Histamine	alpha	HRH4	ENSG00000134489	Q9H3N8	HPRR2770062	81	QSHPGLTAVSSNICGHSFRGRLSSRRSLSASTEVPASFHSERQRRKSSLMFSSRTKMNSNTIASKMGSFSQSDSVALHQRE	YES	AB_10671507
HPA035983	CCKBR	Cholecystokinin	beta	CCKBR	ENSG00000110148	P32239	HPRR1350030	58	MELLKLNRSVQGTGPGPGASLCRPGAPLLNSSSVGNLSCEPPRIRGAGTRELELAIRI	NO
HPA036659	GRM7	Metabotropic Glutamate	glutamate	GRM7	ENSG00000196277	Q14831	HPRR2990232	64	LCIAQSVRIPQERKDRTIDFDRIIKQLLDTPNSRAVVIFANDEDIKQILAAAKRADQVGHFLWV	NO
HPA037342	GRM7	Metabotropic Glutamate	glutamate	GRM7	ENSG00000196277	Q14831	HPRR2990231	47	FQYQTTNTSNPGYRLIGQWTDELQLNIEDMQWGKGVREIPASVCTLP	NO
HPA037966	NPBWR2	neuropeptide W neuropeptide B	gamma	NPBWR2	ENSG00000125522	P48146	HPRR2770050	28	GVYSNELQVPSCGLSFPWPEQVWFKASR	NO
HPA038428	GPRC6A	Orphan	glutamate	GPRC6A	ENSG00000173612	Q5T6X5	HPRR2630150	89	VVGFAFRRGNISSFHSFLQNLHLLPSDSHKLLHEYAMHLSACAYVKDTDLSQCIFNHSQRTLAYKANKAIERNFVMRNDFLWDYAEPGL	NO
HPA038471	GHSR	Ghrelin	beta	GHSR	ENSG00000121853	Q92847	HPRR2770042	29	GVEHENGTDPWDTNECRPTEFAVRSGLLT	NO
HPA038563	GPRC6A	Orphan	glutamate	GPRC6A	ENSG00000173612	Q5T6X5	HPRR2630151	84	TDGWNSFHFDAHGDLNTGYDVVLWKEINGHMTVTKMAEYDLQNDVFIIPDQETKNEFRNLKQIQSKCSKECSPGQMKKTTRSQH	NO
HPA039103	GPR63	Orphan	other	GPR63	ENSG00000112218	Q9BZJ6	HPRR2770021	66	NTTFVVYENTYMNITLPPPFQHPDLSPLLRYSFETMAPTGLSSLTVNSTAVPTTPAAFKSLNLPLQ	YES	AB_10672841
HPA040469	ADGRG3	Adhesion	adhesion	ADGRG3	ENSG00000182885	Q86Y34	HPRR1600076	101	GDGSGVLNNRLVGLSVGQMHVTKLAEPLEIVFSHQRPPPNMTLTCVFWDVTKGTTGDWSSEGCSTEVRPEGTVCCCDHLTFFALLLRPTLDQSTVHILTRI	YES	AB_10794032
HPA040591	HTR4	5-Hydroxytryptamine	alpha	HTR4	ENSG00000164270	Q13639	HPRR2770096	69	FRRAFLIILCCDDERYRRPSILGQTVPCSTTTINGSTHVLRDAVECGGQWESQCHPPATSPLVAAQPSD	YES	AB_2677028
HPA040607	HTR4	5-Hydroxytryptamine	alpha	HTR4	ENSG00000164270	Q13639	HPRR2770097	33	QGWNNIGIIDLIEKRKFNQNSNSTYCVFMVNKP	NO
HPA041025	GPR174	Orphan	delta	GPR174	ENSG00000147138	Q9BXC1	HPRR2770068	28	RTSDDTSGNRTKCFVDLPTRNVNLAQSV	YES	AB_10794260
HPA041976	CCKBR	Cholecystokinin	beta	CCKBR	ENSG00000110148	P32239	HPRR1350031	90	SRELYLGLRFDGDSDSDSQSRVRNQGGLPGAVHQNGRCRPETGAVGEDSDGCYVQLPRSRPALELTALTAPGPGSGSRPTQAKLLAKKRV	NO
HPA042256	CNR1	Cannabinoid	alpha	CNR1	ENSG00000118432	P21554	HPRR1160008	56	RSMFPSCEGTAQPLDNSMGDSDCLHKHANNAASVHRAAESCIKSTVKIAKVTMSVS	NO	AB_2677917
HPA042259	KISSR	Kisspeptin	gamma	KISS1R	ENSG00000116014	Q969F8	HPRR1600012	38	MLRHLGRVAVRPAPADSALQGQVLAERAGAVRAKVSRL	NO
HPA042261	GALR1	Galanin	gamma	GALR1	ENSG00000166573	P47211	HPRR1350107	40	NFRKAYKQVFKCHIRKDSHLSDTKENKSRIDTPPSTNCTH	NO
HPA042262	TACR1	Tachykinin	beta	TACR1	ENSG00000115353	P25103	HPRR1350036	79	GDYEGLEMKSTRYLQTQGSVYKVSRLETTISTVVGAHEEEPEDGPKATPSSLDLTSNCSSRSDSKTMTESFSFSSNVLS	NO
HPA042328	FZD4	Frizzled	frizzled	FZD4	ENSG00000174804	Q9ULV1	HPRR2090217	33	SAKTLHTWQKCSNRLVNSGKVKREKRGNGWVKP	YES	AB_10962494
HPA042340	F2RL3	Proteinase-activated	delta	F2RL3	ENSG00000127533	Q96RI0	HPRR2090080	42	SAEFRDKVRAGLFQRSPGDTVASKASAEGGSRGMGTHSSLLQ	NO
HPA042350	MTNR1A	Melatonin	alpha	MTNR1A	ENSG00000168412	P48039	HPRR2090168	50	NFRKEYRRIIVSLCTARVFFVDSSNDVADRVKWKPSPLMTNNNVVKVDSV	NO
HPA042383	CCR8	Chemokine	gamma	CCR8	ENSG00000179934	P51685	HPRR2090243	38	MDYTLDLSVTTVTDYYYPDIFSSPCDGELIQTNGKLLL	YES	AB_2732497
HPA042432	CXCR5	Chemokine	gamma	CXCR5	ENSG00000160683	P32302	HPRR2090138	53	MNYPLTLEMDLENLEDLFWELDRLDNYNDTSLVENHLCPATEGPLMASFKAVF	YES	AB_2677995
HPA042435	SSTR3	Somatostatin	gamma	SSTR3	ENSG00000278195	P32745	HPRR221311	46	MDMLHPSSVSTTSEPENASSAWPPDATLGNVSAGPSPAGLAVSGVL	NO
HPA042563	GPR120	Free Fatty Acid	delta	FFAR4	ENSG00000186188	Q5NUL3	HPRR3420596	33	FRVVPQRLPGADQEISICTLIWPTIPGEISWDV	NO	AB_10794762
HPA042773	ADGRA1	Adhesion	adhesion	ADGRA1	ENSG00000197177	Q86SQ6	HPRR3420748	102	PCKMTNLQAAQGHASCLSPATPCCAKMHCEPLTADEAHVHLQEEGAFGHDPHLHGCLQGRTKPPYFSRHPAEEPEYAYHIPSSLDGSPRSSRTDSPPSSLDG	YES	AB_10794764
HPA042903	GPR37	Orphan	beta	GPR37	ENSG00000170775	O15354	HPRR330055	141	RWKGARGQEPSETLGRGNPTALQLFLQISEEEEKGPRGAGISGRSQEQSVKTVPGASDLFYWPRRAGKLQGSHHKPLSKTANGLAGHEGWTIALPGRALAQNGSLGEGIHEPGGPRRGNSTNRRVRLKNPFYPLTQESYGA	NO	AB_2678219
HPA042947	FSHR	Glycoprotein	delta	FSHR	ENSG00000170820	P23945	HPRR2090190	113	QESKVTEIPSDLPRNAIELRFVLTKLRVIQKGAFSGFGDLEKIEISQNDVLEVIEADVFSNLPKLHEIRIEKANNLLYINPEAFQNLPNLQYLLISNTGIKHLPDVHKIHSLQ	NO
HPA043238	CCRL2	Chemokine	gamma	CCRL2	ENSG00000121797	O00421	HPRR3340069	43	FLDGTFSKYLCRCFHLRSNTPLQPRGQSAQGTSREEPDHSTEV	YES	AB_10794924
HPA044383	ADORA1	adenosine	alpha	ADORA1	ENSG00000163485	P30542	HPRR2090144	38	NNLSAVERAWAANGSMGEPVIKCEFEKVISMEYMVYFN	NO	AB_2678921
HPA044409	C3AR1	Complement Peptide	delta	C3AR1	ENSG00000171860	Q16581	HPRR1060025	142	GLSSSLDYPDFYGDPLENRSLENIVQPPGEMNDRLDPSSFQTNDHPWTVPTVFQPQTFQRPSADSLPRGSARLTSQNLYSNVFKPADVVSPKIPSGFPIEDHETSPLDNSDAFLSTHLKLFPSASSNSFYESELPQGFQDYY	NO
HPA044929	CCR3	Chemokine	gamma	CCR3	ENSG00000183625	P51677	HPRR1790013	34	YETEELFEETLCSALYPEDTVYSWRHFHTLRMTI	NO
HPA045060	CCR2	Chemokine	gamma	CCR2	ENSG00000121807	P41597	HPRR3340073	58	FHIALGCRIAPLQKPVCGGPGVRPGKNVKVTTQGLLDGRGKGKSIGRAPEASLQDKEG	NO
HPA045482	HTR6	5-Hydroxytryptamine	alpha	HTR6	ENSG00000158748	P50406	HPRR3141112	31	LTAQLLLPGEATQDPPLPTRAAAAVNFFNID	NO
HPA045726	CHRM4	Acetylcholine (muscarinic)	alpha	CHRM4	ENSG00000180720	P08173	HPRR3560058	99	PVADKDTSNESSSGSATQNTKERPATELSTTEATTPAMPAPPLQPRALNPASRWSKIQIVTKQTGNECVTAIEIVPATPAGMRPAANVARKFASIARNQ	NO
HPA045836	NMUR2	Neuromedin U	beta	NMUR2	ENSG00000132911	Q9GZQ4	HPRR2710007	81	RFQAAFQNVISSFHKQWHSQHDPQLPPAQRNIFLTECHFVELTEDIGPQFPCQSSMHNSHLPTALSSEQMSRTNYQSFHFN	YES	AB_10968856
HPA045942	CXCR3	Chemokine	gamma	CXCR3	ENSG00000186810	P49682	HPRR232949	52	QVSDHQVLNDAEVAALLENFSSSYDYGENESDSCCTSPPCPQDFSLNFDRAF	YES	AB_2679507
HPA046066	CRHR1	Corticotropin-releasing factor	secretin	CRHR1	ENSG00000120088	P34998	HPRR2770035	60	GQLVVRPCPAFFYGVRYNTTNNGYRECLANGSWAARVNYSECQEILNEEKKSKVHYHVAV	NO
HPA046131	GPR68	Orphan	delta	GPR68	ENSG00000119714	Q15743	HPRR2770028	27	PSGPKMGNITADNSSMSCTIDHTIHQT	NO
HPA046526	GPRC5A	Orphan	glutamate	GPRC5A	ENSG00000013588	Q8NFJ5	HPRR1530004	31	MATTVPDGCRNGLKSKYYRLCDKAEAWGIVL	NO	AB_2679685
HPA046528	CYSLTR2	Leukotriene	delta	CYSLTR2	ENSG00000152207	Q9NS75	HPRR1540004	31	KFMSLQPSISVSEMEPNGTFSNNNSRNCTIE	YES	AB_2679687
HPA046550	FPR1	Formylpeptide	gamma	FPR1	ENSG00000171051	P21462	HPRR2770124	35	TTVPGKTGTVACTFNFSPWTNDPKERINVAVAMLT	YES	AB_2679694
HPA046556	MRGPRE	Orphan	delta	MRGPRE	ENSG00000184350	Q86SM8	HPRR2710048	27	MMEPREAGQHVGAANGAQEDVAFNLII	YES	AB_10961404
HPA046561	AGTR2	Angiotensin	gamma	AGTR2	ENSG00000180772	P50052	HPRR2770118	47	MKGNSTLATTSKNITSGLHFGLVNISGNNESTLNCSQKPSDKHLDAI	NO
HPA046586	PTGDR	Prostanoid	alpha	PTGDR	ENSG00000168229	Q13258	HPRR2770102	41	RNLYAMHRRLQRHPRSCTRDCAEPRADGREASPQPLEELDH	NO
HPA046587	CX3C1	Chemokine	gamma	CX3CR1	ENSG00000168329	P49238	HPRR2770105	61	LEAFKLADLDFRKSSLASGWRMASGAFTMDQFPESVTENFEYDDLAEACYIGDIVVFGTVF	YES	AB_2679708
HPA046652	MC2R	Melanocortin	alpha	MC2R	ENSG00000185231	Q01718	HPRR2770195	27	NILIILRNMGYLKPRGSFETTADDIID	NO
HPA046683	CRHR2	Corticotropin-releasing factor	secretin	CRHR2	ENSG00000106113	Q13324	HPRR2770013	52	PCPEYFNGVKYNTTRNAYRECLENGTWASKINYSQCEPILDDKQRKYDLHYR	NO
HPA047203	GPRC5D	Orphan	glutamate	GPRC5D	ENSG00000111291	Q9NZD1	HPRR2090025	25	TEYVTLIMTRGMMFVNMTPCQLNVD	NO
HPA047206	OPRK1	Opioid	gamma	OPRK1	ENSG00000082556	P41145	HPRR2090014	52	PIQIFRGEPGPTCAPSACLPPNSSAWFPGWAEPDSNGSAGSEDAQLEPAHIS	NO
HPA047209	MTNR1B	Melatonin	alpha	MTNR1B	ENSG00000134640	P49286	HPRR2090096	27	VLQARRKAKPESRLCLKPSDLRSFLTM	NO
HPA047564	AGTR2	Angiotensin	gamma	AGTR2	ENSG00000180772	P50052	HPRR232834	42	PFLYCFVGNRFQQKLRSVFRVPITWLQGKRESMSCRKSSSLR	NO
HPA047583	GNRHR	Gonadotropin-releasing	beta	GNRHR	ENSG00000109163	P30968	HPRR2090024	33	IIFTLTRVLHQDPHELQLNQSKNNIPRARLKTL	NO
HPA047591	CXCR6	Chemokine	gamma	CXCR6	ENSG00000172215	O00574	HPRR2710031	33	EHDYHEDYGFSSFNDSSQEEHQDFLQFSKVFLP	NO
HPA047865	CMKLR1	Chemerin	gamma	CMKLR1	ENSG00000174600	Q99788	HPRR3570021	51	QDFKKFKVALFSRLVNALSEDTGHSSYPSHRSFTKMSSMNERTSMNERETG	YES	AB_2680191
HPA047993	DRD2	Dopamine	alpha	DRD2	ENSG00000149295	P14416	HPRR2010064	32	NLSWYDDDLERQNWSRPFNGSDGKADRPHYNY	NO
HPA048007	CCR10	Chemokine	gamma	CCR10	ENSG00000184451	P46092	HPRR2090281	48	LRFRQDLRRLLRGGSCPSGPQPRRGCPRRPRLSSCSAPTETHSLSWDN	NO	AB_2680232
HPA048012	C5AR1	Complement Peptide	gamma	C5AR1	ENSG00000197405	P21730	HPRR2090303	38	MDSFNYTTPDYGHYDDKDTLDLNTPVDKTSNTLRVPDI	NO
HPA048017	NPY1R	Neuropeptide Y	beta	NPY1R	ENSG00000164128	P25929	HPRR2050355	48	NFQRDLQFFFNFCDFRSRDDDYETIAMSTMHTDVSKTSLKQASPVAFK	NO
HPA048036	CHRM3	Acetylcholine (muscarinic)	alpha	CHRM3	ENSG00000133019	P20309	HPRR2090089	140	RCHFWFTTKSWKPSSEQMDQDHSSSDSWNNNDAAASLENSASSDEEDIGSETRAIYSIVLKLPGHSTILNSTKLPSSDNLQVPEEELGMVDLERKADKLQAQKSVDDGGSFPKSFSKLPIQLESAVDTAKTSDVNSSVGK	NO	AB_2680238
HPA048200	HTR4	5-Hydroxytryptamine	alpha	HTR4	ENSG00000164270	Q13639	HPRR2770096	69	FRRAFLIILCCDDERYRRPSILGQTVPCSTTTINGSTHVLRDAVECGGQWESQCHPPATSPLVAAQPSD	NO
HPA048578	ADRA2A	adrenoceptor	alpha	ADRA2A	ENSG00000150594	P08913	HPRR3140887	27	GNASWNGTEAPGGGARATPYSLQVTLT	NO
HPA048586	SSTR5	Somatostatin	gamma	SSTR5	ENSG00000162009	P35346	HPRR2770088	49	RQSFQKVLCLRKGSGAKDADATELRPDRIRQQQEATPPAHRAAANGLMQ	NO
HPA048588	S1PR1	Lysophospholipid	alpha	S1PR1	ENSG00000170989	P21453	HPRR2760318	28	YSLVRTRSRRLTFRKNISKASRSSEKSL	NO
HPA048930	DRD5	Dopamine	alpha	DRD5	ENSG00000169676	P21918	HPRR3290190	25	PRSNDTAYPGQLALYQQLAQGNAVG	YES	AB_2680562
HPA049045	F2R	Proteinase-activated	delta	F2R	ENSG00000181104	P25116	HPRR2710042	49	YASSECQRYVYSILCCKESSDPSSYNSSGQLMASKMDTCSSNLNNSIYK	NO
HPA049048	DRD3	Dopamine	alpha	DRD3	ENSG00000151577	P35462	HPRR2090124	106	KQRRRKRILTRQNSQCNSVRPGFPQQTLSPDPAHLELKRYYSICQDTALGGPGFQERGGELKREEKTRNSLSPTIAPKLSLEVRKLSNGRLSTSLKLGPLQPRGVP	NO
HPA049191	DRD1	Dopamine	alpha	DRD1	ENSG00000184845	P21728	HPRR2010103	109	FRKAFSTLLGCYRLCPATNNAIETVSINNNGAAMFSSHHEPRGSISKECNLVYLIPHAVGSSEDLKKEEAAGIARPLEKLSPALSVILDYDTDVSLEKIQPITQNGQHP	NO
HPA049243	OPN3	Opsin	alpha	OPN3	ENSG00000054277	Q9H1Y3	HPRR2090005	90	IRKFRRSLLQLLCLRLLRCQRPAKDLPAAGSEMQIRPIVMSQKDGDRPKKKVTFNSSSIIFIITSDESLSVDDSDKTNGSKVDVIQVRPL	NO
HPA049294	ADORA2A	adenosine	alpha	ADORA2A	ENSG00000128271	P29274	HPRR221243	28	NCGQPKEGKNHSQGCGEGQVACLFEDVV	NO
HPA049653	LTB4R2	Leukotriene	gamma	LTB4R2	ENSG00000213906	Q9NPC1	HPRR2770179	39	SREGTMELRTTPQLKVVGQGRGNGDPGGGMEKDGPEWDL	NO
HPA049668	PTGDR	Prostanoid	alpha	PTGDR	ENSG00000168229	Q13258	HPRR2770101	25	AYYGAFKDVKEKNRTSEEAEDLRAL	YES
HPA049697	F2RL3	Proteinase-activated	delta	F2RL3	ENSG00000127533	Q96RI0	HPRR2770060	29	QRQTFRLARSDRVLCHDALPLDAQASHWQ	NO
HPA049704	TAAR1	Trace Amine	alpha	TAAR1	ENSG00000146399	Q96RJ0	HPRR2620301	25	ELNFKGAEEIYYKHVHCRGGCSVFF	NO
HPA049718	CXCR7	Chemokine	gamma	ACKR3	ENSG00000144476	P25106	HPRR2710002	43	LHLFDYSEPGNFSDISWPCNSSDCIVVDTVMCPNMPNKSVLLY	YES	AB_2680859
HPA050236	QRFPR	QRFP	delta	QRFPR	ENSG00000186867	Q96P65	HPRR2090291	75	CIVNKTFSPAQRHGNSGITMMRKKAKFSLRENPVEETKGEAFSDGNIEVKLCEQTEEKKKLKRHLALFRSELAEN	YES
HPA050350	CHRM1	Acetylcholine (muscarinic)	alpha	CHRM1	ENSG00000168539	P11229	HPRR2090170	25	NTSAPPAVSPNITVLAPGKGPWQVA	NO
HPA050483	GABBR1	GABA b	glutamate	GABBR1	ENSG00000204681	Q9UBS5	HPRR3440154	78	YKERLFGKKYVWFLIGWYADNWFKIYDPSINCTVDEMTEAVEGHITTEIVMLNPANTRSISNMTSQEFVEKLTKRLKR	YES	AB_2681140
HPA050667	LPAR1	Lysophospholipid	alpha	LPAR1	ENSG00000198121	Q92633	HPRR1410088	50	RDKEMSATFRQILCCQRSENPTGPTEGSDRSASSLNHTILAGVHSNDHSV	NO
HPA050708	MCHR2	Melanin-concentrating hormone	gamma	MCHR2	ENSG00000152034	Q969V1	HPRR2770081	31	SGNFQKRLPQIQRRATEKEINNMGNTLKSHF	NO
HPA050841	BDKRB2	Bradykinin	gamma	BDKRB2	ENSG00000168398	P30411	HPRR141961	60	FSPWKISMFLSVREDSVPTTASFSADMLNVTLQGPTLNGTFAQSKCPQVEWLGWLNTIQP	YES	AB_2681254
HPA050953	HRH3	Histamine	alpha	HRH3	ENSG00000101180	Q9Y5N1	HPRR3700134	50	SGSSSRGTERPRSLKRGSKPSASSASLEKRMKMVSQSFTQRFRLSRDRKV	NO
HPA050972	GPR12	Orphan	alpha	GPR12	ENSG00000132975	P47775	HPRR3730684	34	MNEDLKVNLSGLPRDYLDAAAAENISAAVSSRVP	YES	AB_2681295
HPA051284	CCKAR	Cholecystokinin	beta	CCKAR	ENSG00000163394	P32238	HPRR3760750	51	KSAKERKPSTTSSGKYEDSDGCYLQKTRPPRKLELRQLSTGSSSRANRIRS	NO
HPA051350	OX2R	Orexin	beta	HCRTR2	ENSG00000137252	O43614	HPRR3760033	65	FSCCCLGVHHRQEDRLTRGRTSTESRKSLTTQISNFDNISKLSEQVVLTSISTLPAANGAGPLQN	NO
HPA051433	OXER1	Leukotriene	delta	OXER1	ENSG00000162881	Q8TDS5	HPRR3760844	50	PNFLHQSRALLGLTRGRQGPVSDESSYQPSRQWRYREASRKAEAIGKLKV	YES	AB_2681485
HPA051623	CXCR4	Chemokine	gamma	CXCR4	ENSG00000121966	P61073	HPRR2700089	37	SAQHALTSVSRGSSLKILSKGKRGGHSSVSTESESSS	NO
HPA052157	ADORA1	adenosine	alpha	ADORA1	ENSG00000163485	P30542	HPRR2090145	32	RIQKFRVTFLKIWNDHFRCQPAPPIDEDLPGV	NO
HPA052158	C5AR2	Complement Peptide	gamma	C5AR2	ENSG00000134830	Q9P296	HPRR2090098	29	RLHQEHFPARLQCVVDYGGSSSTENAVTA	NO
HPA052328	HTR6	5-Hydroxytryptamine	alpha	HTR6	ENSG00000158748	P50406	HPRR3141112	31	LTAQLLLPGEATQDPPLPTRAAAAVNFFNID	NO
HPA052361	FZD5	Frizzled	frizzled	FZD5	ENSG00000163251	Q13467	HPRR3141056	44	WPERMSCDRLPVLGRDAEVLCMDYNRSEATTAPPRPFPAKPTLP	YES	AB_2681799
HPA052441	CRHR1	Corticotropin-releasing factor	secretin	CRHR1	ENSG00000120088	P34998	HPRR2770035	60	GQLVVRPCPAFFYGVRYNTTNNGYRECLANGSWAARVNYSECQEILNEEKKSKVHYHVAV	NO
HPA052604	UTS2R	Urotensin	gamma	UTS2R	ENSG00000181408	Q9UKP6	HPRR3790209	23	WQLLAQYHQAPLAPRTARIVNYL	NO
HPA052785	F2RL1	Proteinase-activated	delta	F2RL1	ENSG00000164251	P55085	HPRR3830344	36	GTIQGTNRSSKGRSLIGKVDGTSHVTGKGVTVETVF	NO
HPA052868	GPR19	Orphan	other	GPR19	ENSG00000183150	Q15760	HPRR2090264	77	RRGMKETFCMSSMKCYRSNAYTITTSSRMAKKNYVGISEIPSMAKTITKDSIYDSFDREAKEKKLAWPINSNPPNTF	NO
HPA052903	HTR2C	5-hydroxytryptamine	alpha	HTR2C	ENSG00000147246	P28335	HPRR232722	77	IYRRAFSNYLRCNYKVEKKPPVRQIPRVAATALSGRELNVNIYRHTNEPVIEKASDNEPGIEMQVENLELPVNPSSV	NO
HPA052990	GPR32	Orphan	gamma	GPR32	ENSG00000142511	O75388	HPRR2090109	40	GTRGCSDRQPGVLTRDRSCSRKMNSSGCLSEEVGSLRPLT	NO
HPA053037	ADORA1	adenosine	alpha	ADORA1	ENSG00000163485	P30542	HPRR2090144	38	NNLSAVERAWAANGSMGEPVIKCEFEKVISMEYMVYFN	NO
HPA053811	FZD5	Frizzled	frizzled	FZD5	ENSG00000163251	Q13467	HPRR3141055	52	GPFVCKCREPFVPILKESHPLYNKVRTGQVPNCAVPCYQPSFSADERTFATF	NO
HPA054170	GPR12	Orphan	alpha	GPR12	ENSG00000132975	P47775	HPRR3730685	24	WNCLRDESTCSVVRPLTKNNAAIL	NO
HPA054355	PTAFR	Platelet activating factor	delta	PTAFR	ENSG00000169403	P25105	HPRR2710026	44	KKFRKHLTEKFYSMRSSRKCSRATTDTVTEVVVPFNQIPGNSLK	NO
HPA054516	OX2R	Orexin	beta	HCRTR2	ENSG00000137252	O43614	HPRR3760032	51	WCRQIPGTSSVVQRKWKPLQPVSQPRGPGQPTKSRMSAVAAEIKQIRARRK	YES	AB_2682513
HPA054928	GPR84	Orphan	other	GPR84	ENSG00000139572	Q9NQS5	HPRR2710018	61	HRQVKRAAQALDQYKLRQASIHSNHVARTDEAMPGRFQELDSRLASGGPSEGISSEPVSAA	NO
HPA054951	LPAR4	Lysophospholipid	delta	LPAR4	ENSG00000147145	Q99677	HPRR2770070	46	KSFYINAHIRMESLFKTETPLTTKPSLPAIQEEVSDQTTNNGGELM	YES	AB_2682646
HPA055142	GPR87	Orphan	delta	GPR87	ENSG00000138271	Q9BY21	HPRR3830292	33	CRSFSRRLFKKSNIRTRSESIRSLQSVRRSEVR	NO
HPA055220	MRGPRX2	Orphan	delta	MRGPRX2	ENSG00000183695	Q96LB1	HPRR3790249	30	ALQRALQDIAEVDHSEGCFRQGTPEMSRSS	YES	AB_2682743
HPA055270	HTR1B	5-hydroxytryptamine	alpha	HTR1B	ENSG00000135312	P28222	HPRR3890799	47	GSTSSVTSINSRVPDVPSESGSPVYVNQVKVRVSDALLEKKKLMAAR	NO
HPA055287	CRHR1	Corticotropin-releasing factor	secretin	CRHR1	ENSG00000120088	P34998	HPRR3890283	38	LFLRLRPGCTHWGDQADGALEVGAPWSGAPFQVRRSIR	NO
HPA055556	CNR2	Cannabinoid	alpha	CNR2	ENSG00000188822	P34972	HPRR2770168	32	WKAHQHVASLSGHQDRQVPGMARMRLDVRLAK	NO
HPA055565	TACR1	Tachykinin	beta	TACR1	ENSG00000115353	P25103	HPRR2770023	31	MDNVLPVDSDLSPNISTNTSEPNQFVQPAWQ	NO
HPA055573	HRH1	Histamine	alpha	HRH1	ENSG00000196639	P35367	HPRR2770173	73	ASEISEDQMLGDSQSFSRTDSDTTTETAPGKGKLRSGSNTGLDYIKFTWKRLRSHSRQYVSGLHMNRERKAAK	NO
HPA055614	TAAR1	Trace Amine	alpha	TAAR1	ENSG00000146399	Q96RJ0	HPRR2620300	30	KEQARLISDANQKLQIGLEMKNGISQSKER	YES	AB_2682862
HPA055683	PTGER1	Prostanoid	alpha	PTGER1	ENSG00000160951	P34995	HPRR2770085	34	SSASSIASASTFFGGSRSSGSARRARAHDVEMVG	NO
HPA055708	HTR4	5-Hydroxytryptamine	alpha	HTR4	ENSG00000164270	Q13639	HPRR2770095	46	RIYVTAKEHAHQIQMLQRAGASSESRPQSADQHSTHRMRTETKAAK	NO
HPA055734	NPY4R;NPY4R2	Neuropeptide Y	beta	NPY4R;NPY4R2	ENSG00000204174;ENSG00000264717	P50391	HPRR2710061	28	YARIYRRLQRQGRVFHKGTYSLRAGHMK	NO
HPA055769	HTR7	5-Hydroxytryptamine	alpha	HTR7	ENSG00000148680	P34969	HPRR3920222	74	NRDLRTTYRSLLQCQYRNINRKLSAAGMHEALKLAERPERPEFVLRACTRRVLLRPEKRPPVSVWVLQSPDHHN	NO
HPA055774	HTR1D	5-hydroxytryptamine	alpha	HTR1D	ENSG00000179546	P28221	HPRR3920237	65	YRAARNRILNPPSLYGKRFTTAHLITGSAGSSLCSLNSSLHEGHSHSAGSPLFFNHVKIKLADSA	NO
HPA055887	GPR37	Orphan	beta	GPR37	ENSG00000170775	O15354	HPRR330055	141	RWKGARGQEPSETLGRGNPTALQLFLQISEEEEKGPRGAGISGRSQEQSVKTVPGASDLFYWPRRAGKLQGSHHKPLSKTANGLAGHEGWTIALPGRALAQNGSLGEGIHEPGGPRRGNSTNRRVRLKNPFYPLTQESYGA	NO
HPA055940	GPR45	Orphan	other	GPR45	ENSG00000135973	Q9Y5Y3	HPRR3920146	27	QTFQILPKVPERIRRRIQPSTVYVCNE	YES	AB_2682977
HPA055996	ADRA2B	adrenoceptor	alpha	ADRA2B	ENSG00000274286	P18089	HPRR3900018	54	SPASACSPPLQQPQGSRVLATLRGQVLLGRGVGAIGGQWWRRRAQLTREKRFTF	NO
HPA056148	FSHR	Glycoprotein	delta	FSHR	ENSG00000170820	P23945	HPRR2090190	113	QESKVTEIPSDLPRNAIELRFVLTKLRVIQKGAFSGFGDLEKIEISQNDVLEVIEADVFSNLPKLHEIRIEKANNLLYINPEAFQNLPNLQYLLISNTGIKHLPDVHKIHSLQ	NO
HPA056182	GNRHR	Gonadotropin-releasing	beta	GNRHR	ENSG00000109163	P30968	HPRR2770018	32	FRMIHLADSSGQTKVFSQCVTHCSFSQWWHQA	NO
HPA056720	CHRM5	Acetylcholine (muscarinic)	alpha	CHRM5	ENSG00000184984	P08912	HPRR2090285	103	SDSVTKAEKRKPAHRALFRSCLRCPRPTLAQRERNQASWSSSRRSTSTTGKPSQATGPSANWAKAEQLTTCSSYPSSEDEDKPATDPVLQVVYKSQGKESPGE	NO
HPA057075	GCGR	Glucagon	secretin	GCGR	ENSG00000215644	P47871	HPRR3790906	56	AQVMDFLFEKWKLYGDQCHHNLSLLPPPTELVCNRTFDKYSCWPDTPANTTANISC	NO
HPA057492	CXCR7	Chemokine	gamma	ACKR3	ENSG00000144476	P25106	HPRR2710002	43	LHLFDYSEPGNFSDISWPCNSSDCIVVDTVMCPNMPNKSVLLY	NO
HPA057688	ADRA2C	adrenoceptor	alpha	ADRA2C	ENSG00000184160	P18825	HPRR3460756	27	LTASRSPGPGGRLSRASSRSVEFFLSR	YES	AB_2683503
HPA058306	GPR174	Orphan	delta	GPR174	ENSG00000147138	Q9BXC1	HPRR3940036	22	LSLQDKYPMAQDLGEKQKALKM	NO
HPA058350	CNR1	Cannabinoid	alpha	CNR1	ENSG00000118432	P21554	HPRR1160007	47	LWKAHSHAVRMIQRGTQKSIIIHTSEDGKVQVTRPDQARMDIRLAKT	NO
HPA058515	GHSR	Ghrelin	beta	GHSR	ENSG00000121853	Q92847	HPRR3890317	28	KLWRRRRGDAVVGASLRDQNHKQTVKML	NO
HPA058629	FZD6	Frizzled	frizzled	FZD6	ENSG00000164930	O60353	HPRR3970277	59	CTEWAGFFKRNRKRDPISESRRVLQESCEFFLKHNSKVKHKKKHYKPSSHKLKVISKSM	NO
HPA058724	F2RL3	Proteinase-activated	delta	F2RL3	ENSG00000127533	Q96RI0	HPRR2770060	29	QRQTFRLARSDRVLCHDALPLDAQASHWQ	NO
HPA058909	MRGPRG	Orphan	delta	MRGPRG	ENSG00000182170	Q86SM5	HPRR3790142	24	LIYSGLGRQPGKREPLRSVLRRAL	YES	AB_2683852
HPA059022	GRPR	Bombesin	beta	GRPR	ENSG00000126010	P30550	HPRR4030162	37	MALNDCFLLNLEVDHFMHCNISSHSADLPVNDDWSHP	NO
HPA059117	GPR20	Orphan	other	GPR20	ENSG00000204882	Q99678	HPRR3420852	50	TVRGLFGQHGEREPSSGDVVSMHRSSKGSGRHHILSAGPHALTQALANGP	NO
HPA059322	CCR4	Chemokine	gamma	CCR4	ENSG00000183813	P51679	HPRR2770198	29	LFSTCYTERNHTYCKTKYSLNSTTWKVLS	NO
HPA059452	FPR3	Formylpeptide	gamma	FPR3	ENSG00000187474	P25089	HPRR3980059	24	LTEVPDSAQTSNTDTTSASPPEET	NO
HPA059688	ADRA2B	adrenoceptor	alpha	ADRA2B	ENSG00000274286	P18089	HPRR3900017	50	IAKRSNRRGPRAKGGPGQGESKQPRPDHGGALASAKLPALASVASAREVN	NO
HPA059693	GRPR	Bombesin	beta	GRPR	ENSG00000126010	P30550	HPRR4030163	33	FSDLHPFHEESTNQTFISCAPYPHSNELHPKIH	NO
HPA060045	CCR7	Chemokine	gamma	CCR7	ENSG00000126353	P32248	HPRR2700100	34	QDEVTDDYIGDNTTVDYTLFESLCSKKDVRNFKA	NO
HPA060527	GPR148	Orphan	other	GPR148	ENSG00000173302	Q8TDV2	HPRR2770139	27	LLRYRQLLGMVRGHLPSRRHQAIFTIS	YES	AB_2684307
HPA060641	ADORA1	adenosine	alpha	ADORA1	ENSG00000163485	P30542	HPRR2090145	32	RIQKFRVTFLKIWNDHFRCQPAPPIDEDLPGV	NO
HPA061614	NPBWR2	neuropeptide W neuropeptide B	gamma	NPBWR2	ENSG00000125522	P48146	HPRR4110351	22	GHPEPLDSRGSFSLPTMGANVS	NO
HPA061744	FPR1	Formylpeptide	gamma	FPR1	ENSG00000171051	P21462	HPRR4040066	23	VALIATVRIRELLQGMYKEIGIA	NO	AB_2684600
HPA062043	ADGRA1	Adhesion	adhesion	ADGRA1	ENSG00000197177	Q86SQ6	HPRR3420747	79	PFPMVTQPEGSDGSPALYSCPTQPGREAALGPGHLEMLRRTQSLPFGGPSQNGLPKGKLLEGLPFGTDGTGNIRTGPWK	NO
HPA062429	GPR171	Orphan	delta	GPR171	ENSG00000174946	O14626	HPRR4040433	32	LSKAFRSKVTETFASPKETKAQKEKLRCENNA	NO
HPA062519	GALR1	Galanin	gamma	GALR1	ENSG00000166573	P47211	HPRR4090127	27	KVLNHLHKKLKNMSKKSEASKKKTAQT	NO
HPA062707	VIPR2	ViP and PACAP receptor	secretin	VIPR2	ENSG00000106018	P41587	HPRR4110158	45	NSIHPECRFHLEIQEEETKCAELLRSQTEKHKACSGVWDNITCWR	YES	AB_2684842
HPA062838	HCAR1	Hydroxycarboxylic acid	delta	HCAR1	ENSG00000196917	Q9BXC0	HPRR4120325	39	QRPEEMPISNLGRRSCISVANSFQSQSDGQWDPHIVEWH	NO
HPA062890	GPBAR	Bile Acid	gamma	GPBAR1	ENSG00000179921	Q8TDU6	HPRR4090096	28	LGDQRYTAPWRAAAQRCLQGLWGRASRD	YES	AB_2684896
HPA062902	CMKLR1	Chemerin	gamma	CMKLR1	ENSG00000174600	Q99788	HPRR3570023	38	RMEDEDYNTSISYGDEYPDYLDSIVVLEDLSPLEARVT	NO
HPA063004	SSTR5	Somatostatin	gamma	SSTR5	ENSG00000162009	P35346	HPRR2770088	49	RQSFQKVLCLRKGSGAKDADATELRPDRIRQQQEATPPAHRAAANGLMQ	NO
HPA063228	HRH3	Histamine	alpha	HRH3	ENSG00000101180	Q9Y5N1	HPRR3700134	50	SGSSSRGTERPRSLKRGSKPSASSASLEKRMKMVSQSFTQRFRLSRDRKV	NO
HPA063255	CCR2	Chemokine	gamma	CCR2	ENSG00000121807	P41597	HPRR3340073	58	FHIALGCRIAPLQKPVCGGPGVRPGKNVKVTTQGLLDGRGKGKSIGRAPEASLQDKEG	NO
HPA063285	UTS2R	Urotensin	gamma	UTS2R	ENSG00000181408	Q9UKP6	HPRR3790209	23	WQLLAQYHQAPLAPRTARIVNYL	NO
HPA063352	CRHR1	Corticotropin-releasing factor	secretin	CRHR1	ENSG00000120088	P34998	HPRR3890283	38	LFLRLRPGCTHWGDQADGALEVGAPWSGAPFQVRRSIR	NO
HPA063658	HTR2B	5-hydroxytryptamine	alpha	HTR2B	ENSG00000135914	P41595	HPRR4110454	63	RYITCNYRATKSVKTLRKRSSKIYFRNPMAENSKFFKKHGIRNGINPAMYQSPMRLRSSTIQS	NO	AB_2685079
HPA063688	CCKAR	Cholecystokinin	beta	CCKAR	ENSG00000163394	P32238	HPRR4120057	36	DSLLVNGSNITPPCELGLENETLFCLDQPRPSKEWQ	NO
HPA063755	NPFFR2	Neuropeptide FF	beta	NPFFR2	ENSG00000056291	Q9Y5X5	HPRR4160182	77	RALSVQQRGGPAWSGSLEWSRQSAGDRRRLGLSRQTAKSSWSRSRDRTCCCRRAWWILVPAADRARRERFIMNEKWD	NO
HPA064163	DRD3	Dopamine	alpha	DRD3	ENSG00000151577	P35462	HPRR4190438	32	ASLSQLSSHLNYTCGAENSTGASQARPHAYYA	NO
HPA064241	GPRC5D	Orphan	glutamate	GPRC5D	ENSG00000111291	Q9NZD1	HPRR4200114	60	CPLQGNACPVTAYQHSFQVENQELSRARDSDGAEEDVALTSYGTPIQPQTVDPTQECFIP	NO
HPA064252	SSTR4	Somatostatin	gamma	SSTR4	ENSG00000132671	P31391	HPRR4200079	42	YATALKSKGGAGCMCPPLPCQQEALQPEPGRKRIPLTRTTTF	YES	AB_2685227
HPA064443	OPN3	Opsin	alpha	OPN3	ENSG00000054277	Q9H1Y3	HPRR2090005	90	IRKFRRSLLQLLCLRLLRCQRPAKDLPAAGSEMQIRPIVMSQKDGDRPKKKVTFNSSSIIFIITSDESLSVDDSDKTNGSKVDVIQVRPL	NO	AB_2685267
HPA064493	TACR1	Tachykinin	beta	TACR1	ENSG00000115353	P25103	HPRR2770023	31	MDNVLPVDSDLSPNISTNTSEPNQFVQPAWQ	NO
HPA064626	AVPR1A	Vassopressin and oxytocin	beta	AVPR1A	ENSG00000166148	P37288	HPRR4280108	55	MRLSAGPDAGPSGNSSPWWPLATGAGNTSREAEALGEGNGPPRDVRNEELAKLEI	NO
HPA064731	HTR2A	5-hydroxytryptamine	alpha	HTR2A	ENSG00000102468	P28223	HPRR4160923	84	YRSAFSRYIQCQYKENKKPLQLILVNTIPALAYKSSQLQMGQKKNSKQDAKTTDNDCSMVALGKQHSEEASKDNSDGVNEKVSC	NO
HPA064863	OPRL1	Opioid	gamma	OPRL1	ENSG00000125510	P41146	HPRR4180495	43	NFKACFRKFCCASALRRDVQVSDRVRSIAKDVALACKTSETVP	NO
HPA064906	MLNR	Motilin	beta	MLNR	ENSG00000102539	O43193	HPRR3720545	21	FLFLVGVEQDPGISVVPGLNG	NO
HPA064994	NTSR1	Neurotensin	beta	NTSR1	ENSG00000101188	P30989	HPRR3720506	42	QAGLEEALLAPGFGNASGNASERVLAAPSSELDVNTDIYSKV	NO
HPA065041	CCR2	Chemokine	gamma	CCR2	ENSG00000121807	P41597	HPRR3340075	41	LSTSRSRFIRNTNESGEEVTTFFDYDYGAPCHKFDVKQIGA	NO
HPA065175	GLP1R	Glucagon	secretin	GLP1R	ENSG00000112164	P43220	HPRR2090033	118	GATVSLWETVQKWREYRRQCQRSLTEDPPPATDLFCNRTFDEYACWPDGEPGSFVNVSCPWYLPWASSVPQGHVYRFCTAEGLWLQKDNSSLPWRDLSECEESKRGERSSPEEQLLFL	NO
HPA065367	HTR7	5-Hydroxytryptamine	alpha	HTR7	ENSG00000148680	P34969	HPRR3920222	74	NRDLRTTYRSLLQCQYRNINRKLSAAGMHEALKLAERPERPEFVLRACTRRVLLRPEKRPPVSVWVLQSPDHHN	NO
HPA065408	ADRB3	adrenoceptor	alpha	ADRB3	ENSG00000188778	P13945	HPRR3920272	30	QWWRVGADAEAQRCHSNPRCCAFASNMPYV	NO
HPA065507	PTGER1	Prostanoid	alpha	PTGER1	ENSG00000160951	P34995	HPRR2770086	45	AVLRQLLRLLPPRAGAKGGPAGLGLTPSAWEASSLRSSRHSGLSH	NO
HPA065557	PTGFR	Prostanoid	alpha	PTGFR	ENSG00000122420	P43088	HPRR3890324	22	IQASRTWCFYNTEDIKDWEDRF	NO
HPA065566	ADORA2A	adenosine	alpha	ADORA2A	ENSG00000128271	P29274	HPRR4280004	63	YRIREFRQTFRKIIRSHVLRQQEPFKAAGTSARVLAAHGSDGEQVSLRLNGHPPGVWANGSAP	NO
HPA065693	MC2R	Melanocortin	alpha	MC2R	ENSG00000185231	Q01718	HPRR4120313	26	VHMFLLARSHTRKISTLPRANMKGAI	NO
HPA065695	ADRB1	adrenoceptor	alpha	ADRB1	ENSG00000043591	P08588	HPRR4150020	25	LRVFREAQKQVKKIDSCERRFLGGP	NO
HPA065783	DRD5	Dopamine	alpha	DRD5	ENSG00000169676	P21918	HPRR2090180	48	NWHRDQAASWGGLDLPNNLANWTPWEEDFWEPDVNAENCDSSLNRTYA	NO
HPA065925	HTR1D	5-hydroxytryptamine	alpha	HTR1D	ENSG00000179546	P28221	HPRR3920237	65	YRAARNRILNPPSLYGKRFTTAHLITGSAGSSLCSLNSSLHEGHSHSAGSPLFFNHVKIKLADSA	NO
HPA065928	ADRA2B	adrenoceptor	alpha	ADRA2B	ENSG00000274286	P18089	HPRR3900018	54	SPASACSPPLQQPQGSRVLATLRGQVLLGRGVGAIGGQWWRRRAQLTREKRFTF	NO
HPA065951	HTR1D	5-hydroxytryptamine	alpha	HTR1D	ENSG00000179546	P28221	HPRR3920236	37	PLNQSAEGLPQEASNRSLNATETSEAWDPRTLQALKI	NO
HPA065975	FPR3	Formylpeptide	gamma	FPR3	ENSG00000187474	P25089	HPRR3980059	24	LTEVPDSAQTSNTDTTSASPPEET	NO
HPA066029	ADRA2B	adrenoceptor	alpha	ADRA2B	ENSG00000274286	P18089	HPRR3900017	50	IAKRSNRRGPRAKGGPGQGESKQPRPDHGGALASAKLPALASVASAREVN	YES	AB_2685599
HPA066244	PTGER1	Prostanoid	alpha	PTGER1	ENSG00000160951	P34995	HPRR2770085	34	SSASSIASASTFFGGSRSSGSARRARAHDVEMVG	NO
HPA066264	ADRA2A	adrenoceptor	alpha	ADRA2A	ENSG00000150594	P08913	HPRR3140887	27	GNASWNGTEAPGGGARATPYSLQVTLT	NO
HPA066313	GPR87	Orphan	delta	GPR87	ENSG00000138271	Q9BY21	HPRR3830292	33	CRSFSRRLFKKSNIRTRSESIRSLQSVRRSEVR	NO	AB_2685656
HPA066333	GCGR	Glucagon	secretin	GCGR	ENSG00000215644	P47871	HPRR3790908	57	WHHKVQHRFVFKRCGPDGQWVRGPRGQPWRDASQCQMDGEEIEVQKEVAKMYSSFQV	NO
HPA066394	CCR6	Chemokine	gamma	CCR6	ENSG00000112486	P51684	HPRR4180056	54	GQKFRNYFLKILKDLWCVRRKYKSSGFSCAGRYSENISRQTSETADNDNASSFT	NO
HPA066503	SSTR5	Somatostatin	gamma	SSTR5	ENSG00000162009	P35346	HPRR1350092	40	LFPASTPSWNASSPGAASGGGDNRTLVGPAPSAGARAVLV	NO	AB_2685679
HPA066889	C3AR1	Complement Peptide	delta	C3AR1	ENSG00000171860	Q16581	HPRR1060025	142	GLSSSLDYPDFYGDPLENRSLENIVQPPGEMNDRLDPSSFQTNDHPWTVPTVFQPQTFQRPSADSLPRGSARLTSQNLYSNVFKPADVVSPKIPSGFPIEDHETSPLDNSDAFLSTHLKLFPSASSNSFYESELPQGFQDYY	NO
HPA066913	CHRM4	Acetylcholine (muscarinic)	alpha	CHRM4	ENSG00000180720	P08173	HPRR3560058	99	PVADKDTSNESSSGSATQNTKERPATELSTTEATTPAMPAPPLQPRALNPASRWSKIQIVTKQTGNECVTAIEIVPATPAGMRPAANVARKFASIARNQ	NO
HPA066919	HTR5A	5-Hydroxytryptamine	alpha	HTR5A	ENSG00000157219	P47898	HPRR1220005	61	IYKAAKFRVGSRKTNSVSPISEAVEVKDSAKQPQMVFTVRHATVTFQPEGDTWREQKEQRA	NO
HPA067232	S1PR4	Lysophospholipid	alpha	S1PR4	ENSG00000125910	O95977	HPRR4290242	51	RSREVCRAVLSFLCCGCLRLGMRGPGDCLARAVEAHSGASTTDSSLRPRDS	NO	AB_2797271
HPA067323	GPR171	Orphan	delta	GPR171	ENSG00000174946	O14626	HPRR4040432	23	LVIRQLYRNKDNENYPNVKKALI	YES
HPA067435	OPRM1	Opioid	gamma	OPRM1	ENSG00000112038	P35372	HPRR4180154	50	EFCIPTSSNIEQQNSTRIRQNTRDHPSTANTVDRTNHQLENLEAETAPLP	NO
HPA067449	CCKBR	Cholecystokinin	beta	CCKBR	ENSG00000110148	P32239	HPRR4180161	55	FMHRRFRQACLETCARCCPRPPRARPRALPDEDPPTPSIASLSRLSYTTISTLGP	NO
HPA067549	OPRK1	Opioid	gamma	OPRK1	ENSG00000082556	P41145	HPRR2770012	42	RCFRDFCFPLKMRMERQSTSRVRNTVQDPAYLRDIDGMNKPV	YES	AB_2732770
HPA067609	UTS2R	Urotensin	gamma	UTS2R	ENSG00000181408	Q9UKP6	HPRR3790208	21	IVATYVTKEWHFGDVGCRVLF	NO
HPA067673	OXGR1	Oxyglutarate	delta	OXGR1	ENSG00000165621	Q96P68	HPRR4120078	29	LITSTNRTNRSACLDLTSSDELNTIKWYN	NO	AB_2685883
HPA067689	FSHR	Glycoprotein	delta	FSHR	ENSG00000170820	P23945	HPRR4220457	71	AFANWRRQISELHPICNKSILRQEVDYMTQARGQRSSLAEDNESSYSRGFDMTYTEFDYDLCNEVVDVTCS	NO
HPA067972	ADRB1	adrenoceptor	alpha	ADRB1	ENSG00000043591	P08588	HPRR4290017	25	ASLLPPASESPEPLSQQWTAGMGLL	YES	AB_2685936
HPA068009	GPR37	Orphan	beta	GPR37	ENSG00000170775	O15354	HPRR4350101	76	RAGKLQGSHHKPLSKTANGLAGHEGWTIALPGRALAQNGSLGEGIHEPGGPRRGNSTNRRVRLKNPFYPLTQESYG	YES	AB_2685940
HPA068054	GIPR	Glucagon	secretin	GIPR	ENSG00000010310	P48546	HPRR4160223	51	PWHHHVAAGFVLRQCGSDGQWGLWRDHTQCENPEKNEAFLDQRLILERLQV	NO
HPA068165	HTR6	5-Hydroxytryptamine	alpha	HTR6	ENSG00000158748	P50406	HPRR3141112	31	LTAQLLLPGEATQDPPLPTRAAAAVNFFNID	YES
HPA068299	GPBAR	Bile Acid	gamma	GPBAR1	ENSG00000179921	Q8TDU6	HPRR4090097	22	TLLLSVLAYEQRPPLGPGTLLS	NO
HPA068313	GPR156	Orphan	glutamate	GPR156	ENSG00000175697	Q8NFN8	HPRR2710035	91	EEENQTIRRMAKYFSTPNKSFHTQYGEEENCHPRGEKSSMERLLTEKNAVIESLQEQVNNAKEKIVRLMSAECTYDLPEGAAPPASSPNKD	NO
HPA068319	NMUR2	Neuromedin U	beta	NMUR2	ENSG00000132911	Q9GZQ4	HPRR2710008	28	RLKKDKSLEADEGNANIQRPCRKSVNKM	NO
HPA068321	CXCR4	Chemokine	gamma	CXCR4	ENSG00000121966	P61073	HPRR2700090	32	SIPLPLLQIYTSDNYTEEMGSGDYDSMKEPCF	NO
HPA068378	F2RL1	Proteinase-activated	delta	F2RL1	ENSG00000164251	P55085	HPRR3830344	36	GTIQGTNRSSKGRSLIGKVDGTSHVTGKGVTVETVF	NO
HPA068432	GPR146	Orphan	other	GPR146	ENSG00000164849	Q96CH1	HPRR3760880	24	YICSHVSTRALECAKMQNAEAADA	NO
HPA068544	CX3C1	Chemokine	gamma	CX3CR1	ENSG00000168329	P49238	HPRR2770104	26	KENECLGDYPEVLQEIWPVLRNVETN	NO
HPA068561	TAAR1	Trace Amine	alpha	TAAR1	ENSG00000146399	Q96RJ0	HPRR2620301	25	ELNFKGAEEIYYKHVHCRGGCSVFF	NO
HPA068735	GPR171	Orphan	delta	GPR171	ENSG00000174946	O14626	HPRR4040431	21	IDRCLQLTHSCKIYRIQEPGF	NO
HPA068880	HTR5A	5-Hydroxytryptamine	alpha	HTR5A	ENSG00000157219	P47898	HPRR4190704	29	DLPVNLTSFSLSTPSPLETNHSLGKDDLR	NO
HPA068994	APJ	Apelin	gamma	APLNR	ENSG00000134817	P35414	HPRR3700313	36	VLRTTGDLENTTKVQCYMDYSMVATVSSEWAWEVGL	NO
HPA069188	CCR10	Chemokine	gamma	CCR10	ENSG00000184451	P46092	HPRR2760350	26	FSQDGQREGQRRCRLIFPEGLTQTVK	NO	AB_2686100
HPA069267	GRPR	Bombesin	beta	GRPR	ENSG00000126010	P30550	HPRR4030163	33	FSDLHPFHEESTNQTFISCAPYPHSNELHPKIH	NO
HPA069496	CXCR1	Chemokine	gamma	CXCR1	ENSG00000163464	P25024	HPRR2700166	39	FRHGFLKILAMHGLVSKEFLARHRVTSYTSSSVNVSSNL	NO
HPA069564	HTR2C	5-hydroxytryptamine	alpha	HTR2C	ENSG00000147246	P28335	HPRR232722	77	IYRRAFSNYLRCNYKVEKKPPVRQIPRVAATALSGRELNVNIYRHTNEPVIEKASDNEPGIEMQVENLELPVNPSSV	NO
HPA069586	HCAR1	Hydroxycarboxylic acid	delta	HCAR1	ENSG00000196917	Q9BXC0	HPRR3790604	24	RLYFLWTVPSSACDPSVHGALHIT	NO
HPA069604	GRPR	Bombesin	beta	GRPR	ENSG00000126010	P30550	HPRR4030162	37	MALNDCFLLNLEVDHFMHCNISSHSADLPVNDDWSHP	NO	AB_2686158
HPA069612	GALR1	Galanin	gamma	GALR1	ENSG00000166573	P47211	HPRR4090127	27	KVLNHLHKKLKNMSKKSEASKKKTAQT	NO
HPA069637	NPBWR2	neuropeptide W neuropeptide B	gamma	NPBWR2	ENSG00000125522	P48146	HPRR4110351	22	GHPEPLDSRGSFSLPTMGANVS	NO
HPA069802	FSHR	Glycoprotein	delta	FSHR	ENSG00000170820	P23945	HPRR4220456	80	LDIQDNINIHTIERNSFVGLSFESVILWLNKNGIQEIHNCAFNGTQLDELNLSDNNNLEELPNDVFHGASGPVILDISRT	NO
HPA069943	CNR1	Cannabinoid	alpha	CNR1	ENSG00000118432	P21554	HPRR4320519	67	MKSILDGLADTTFRTITTDLLYVGSNDIQYEDIKGDMASKLGYFPQKFPLTSFRGSPFQEKMTAGDN	NO
HPA069945	CNR1	Cannabinoid	alpha	CNR1	ENSG00000118432	P21554	HPRR1160007	47	LWKAHSHAVRMIQRGTQKSIIIHTSEDGKVQVTRPDQARMDIRLAKT	YES
HPA070118	MTNR1A	Melatonin	alpha	MTNR1A	ENSG00000168412	P48039	HPRR3920223	20	YICHSLKYDKLYSSKNSLCY	NO
HPA070324	MLNR	Motilin	beta	MLNR	ENSG00000102539	O43193	HPRR3720544	22	GRIIYINTEDSRMMYFSQYFNI	NO
HPA070347	OPN3	Opsin	alpha	OPN3	ENSG00000054277	Q9H1Y3	HPRR4160162	29	GWNRYILDVHGLGCTVDWKSKDANDSSFV	NO
HPA070404	PTGFR	Prostanoid	alpha	PTGFR	ENSG00000122420	P43088	HPRR3890322	50	KAVLKNLYKLASQCCGVHVISLHIWELSSIKNSLKVAAISESPVAEKSAS	NO
HPA070481	OX2R	Orexin	beta	HCRTR2	ENSG00000137252	O43614	HPRR3760033	65	FSCCCLGVHHRQEDRLTRGRTSTESRKSLTTQISNFDNISKLSEQVVLTSISTLPAANGAGPLQN	NO
HPA070513	GPR12	Orphan	alpha	GPR12	ENSG00000132975	P47775	HPRR3730685	24	WNCLRDESTCSVVRPLTKNNAAIL	NO
HPA070556	EDNRB	Endothelin	beta	EDNRB	ENSG00000136160	P24530	HPRR2710012	76	PACSSREACSSPRAGWNPAGFRLPGRWSPFVALHLVCQIREALKLRSGHRTPSGAGSSMQPPPSLCGRALVALVLA	NO
HPA070587	CCR5	Chemokine	gamma	CCR5	ENSG00000160791	P51681	HPRR3340159	31	MDYQVSSPIYDINYYTSEPCQKINVKQIAAR	NO
HPA070781	GRM4	Metabotropic Glutamate	glutamate	GRM4	ENSG00000124493	Q14833	HPRR4180601	22	GKPKGHPHMNSIRIDGDITLGG	NO
HPA070831	OPRD1	Opioid	gamma	OPRD1	ENSG00000116329	P41143	HPRR4180354	28	LQPPLFANASDAYPSAFPSAGANASGPP	YES	AB_2732167
HPA071228	GCGR	Glucagon	secretin	GCGR	ENSG00000215644	P47871	HPRR3790906	56	AQVMDFLFEKWKLYGDQCHHNLSLLPPPTELVCNRTFDKYSCWPDTPANTTANISC	NO	AB_2686368
HPA071281	SSTR4	Somatostatin	gamma	SSTR4	ENSG00000132671	P31391	HPRR4370134	31	SDNFRRFFQRVLCLRCCLLEGAGGAEEEPLD	NO
HPA071337	GPR20	Orphan	other	GPR20	ENSG00000204882	Q99678	HPRR3420852	50	TVRGLFGQHGEREPSSGDVVSMHRSSKGSGRHHILSAGPHALTQALANGP	NO
HPA071343	NTSR1	Neurotensin	beta	NTSR1	ENSG00000101188	P30989	HPRR3720507	37	ANKLTVMVRQAAEQGQVCTVGGEHSTFSMAIEPGRVQ	NO
HPA071466	UTS2R	Urotensin	gamma	UTS2R	ENSG00000181408	Q9UKP6	HPRR3790209	23	WQLLAQYHQAPLAPRTARIVNYL	NO
HPA071484	CRHR1	Corticotropin-releasing factor	secretin	CRHR1	ENSG00000120088	P34998	HPRR3890283	38	LFLRLRPGCTHWGDQADGALEVGAPWSGAPFQVRRSIR	NO
HPA071739	GPRC5D	Orphan	glutamate	GPRC5D	ENSG00000111291	Q9NZD1	HPRR4200114	60	CPLQGNACPVTAYQHSFQVENQELSRARDSDGAEEDVALTSYGTPIQPQTVDPTQECFIP	NO
HPA071900	TAAR8	Orphan	alpha	TAAR8	ENSG00000146385	Q969N4	HPRR4430038	28	TSNFSQPVVQLCYEDVNGSCIETPYSPG	NO
HPA071909	GPRC5D	Orphan	glutamate	GPRC5D	ENSG00000111291	Q9NZD1	HPRR4420100	26	MYKDCIESTGDYFLLCDAEGPWGIIL	YES	AB_2686470
HPA071966	FFA2	Free Fatty Acid	delta	FFAR2	ENSG00000126262	O15552	HPRR4180726	22	IERYLGVAFPVQYKLSRRPLYG	NO
HPA072083	CHRM4	Acetylcholine (muscarinic)	alpha	CHRM4	ENSG00000180720	P08173	HPRR3560059	57	SLASRSRVHKHRPEGPKEKKAKTLAFLKSPLMKQSVKKPPPGEAAREELRNGKLEEA	NO
HPA072289	MC2R	Melanocortin	alpha	MC2R	ENSG00000185231	Q01718	HPRR4120312	21	AFRSPELRDAFKKMIFCSRYW	NO
HPA072396	HRH3	Histamine	alpha	HRH3	ENSG00000101180	Q9Y5N1	HPRR3700134	50	SGSSSRGTERPRSLKRGSKPSASSASLEKRMKMVSQSFTQRFRLSRDRKV	NO
HPA072671	DRD4	Dopamine	alpha	DRD4	ENSG00000069696	P21917	HPRR4150089	20	YSEVQGGAWLLSPRLCDALM	NO
HPA073178	PTGFR	Prostanoid	alpha	PTGFR	ENSG00000122420	P43088	HPRR3890323	21	LRVKFKSQQHRQGRSHHLEMV	NO
HPA073179	GPR20	Orphan	other	GPR20	ENSG00000204882	Q99678	HPRR4410179	44	AGAVPNATAVTTVRTNASGLEVPLFHLFARLDEELHGTFPGLWL	NO
HPA073287	GPR146	Orphan	other	GPR146	ENSG00000164849	Q96CH1	HPRR3760882	21	LDHYIERALPRTYMASVYNTR	NO
HPA073345	CRHR2	Corticotropin-releasing factor	secretin	CRHR2	ENSG00000106113	Q13324	HPRR3880122	51	MDAALLHSLLEANCSLALAEELLLDGWGPPLDPEGPYSYCNTTLDQIGTCW	NO
HPA073617	HTR7	5-Hydroxytryptamine	alpha	HTR7	ENSG00000148680	P34969	HPRR3920222	74	NRDLRTTYRSLLQCQYRNINRKLSAAGMHEALKLAERPERPEFVLRACTRRVLLRPEKRPPVSVWVLQSPDHHN	YES	AB_2732228
HPA073672	CCKAR	Cholecystokinin	beta	CCKAR	ENSG00000163394	P32238	HPRR4120057	36	DSLLVNGSNITPPCELGLENETLFCLDQPRPSKEWQ	NO
HPA073747	ADORA2B	adenosine	alpha	ADORA2B	ENSG00000170425	P29275	HPRR4040104	21	VNCVTLFQPAQGKNKPKWAMN	NO
HPA073866	ADRA2B	adrenoceptor	alpha	ADRA2B	ENSG00000274286	P18089	HPRR3900019	50	NGHSKSTGEKEEGETPEDTGTRALPPSWAALPNSGQGQKEGVCGASPEDE	NO
HPA073877	F2R	Proteinase-activated	delta	F2R	ENSG00000181104	P25116	HPRR2710042	49	YASSECQRYVYSILCCKESSDPSSYNSSGQLMASKMDTCSSNLNNSIYK	NO
HPA073900	CCKAR	Cholecystokinin	beta	CCKAR	ENSG00000163394	P32238	HPRR3760750	51	KSAKERKPSTTSSGKYEDSDGCYLQKTRPPRKLELRQLSTGSSSRANRIRS	NO
HPA074024	MTNR1B	Melatonin	alpha	MTNR1B	ENSG00000134640	P49286	HPRR4350013	30	IQDASKGSHAEGLQSPAPPIIGVQHQADAL	YES
HPA074038	MTNR1A	Melatonin	alpha	MTNR1A	ENSG00000168412	P48039	HPRR4290510	31	IWILVLQVRQRVKPDRKPKLKPQDFRNFVTM	NO
HPA074244	RXFP1	Relaxin family peptide	delta	RXFP1	ENSG00000171509	Q9HBX9	HPRR4220469	70	NCGDNNGWSLQFDKYFASYYKMTSQYPFEAETPECLVGSVPVQCLCQGLELDCDETNLRAVPSVSSNVTA	NO
HPA074345	GCGR	Glucagon	secretin	GCGR	ENSG00000215644	P47871	HPRR3790905	22	VVKCLFENVQCWTSNDNMGFWW	NO
HPA074466	CCR7	Chemokine	gamma	CCR7	ENSG00000126353	P32248	HPRR2700098	33	PELLYSDLQRSSSEQAMRCSLITEHVEAFITIQ	NO
HPA074467	CCR7	Chemokine	gamma	CCR7	ENSG00000126353	P32248	HPRR2700100	34	QDEVTDDYIGDNTTVDYTLFESLCSKKDVRNFKA	NO	AB_2686693
HPA074573	TACR1	Tachykinin	beta	TACR1	ENSG00000115353	P25103	HPRR4290129	21	FFLLPYINPDLYLKKFIQQVY	YES	AB_2686701
HPA074584	GALR1	Galanin	gamma	GALR1	ENSG00000166573	P47211	HPRR4420247	36	MELAVGNLSEGNASWPEPPAPEPGPLFGIGVENFVT	NO
HPA074683	BDKRB2	Bradykinin	gamma	BDKRB2	ENSG00000168398	P30411	HPRR4220299	30	RTMKEYSDEGHNVTACVISYPSLIWEVFTN	NO
HPA074780	OPRL1	Opioid	gamma	OPRL1	ENSG00000125510	P41146	HPRR4180496	27	GSAQVEDEEIECLVEIPTPQDYWGPVF	NO
HPA074833	FZD4	Frizzled	frizzled	FZD4	ENSG00000174804	Q9ULV1	HPRR4240022	86	PVLKEFGFAWPESLNCSKFPPQNDHNHMCMEGPGDEEVPLPHKTPIQPGEECHSVGTNSDQYIWVKRSLNCVLKCGYDAGLYSRSA	NO	AB_2686716
HPA074834	SSTR2	Somatostatin	gamma	SSTR2	ENSG00000180616	P30874	HPRR4240020	30	YAGLRSNQWGRSSCTINWPGESGAWYTGFI	NO
HPA074850	HTR1A	5-hydroxytryptamine	alpha	HTR1A	ENSG00000178394	P08908	HPRR4240027	23	WRTPEDRSDPDACTISKDHGYTI	NO
HPA074914	S1PR1	Lysophospholipid	alpha	S1PR1	ENSG00000170989	P21453	HPRR2760318	28	YSLVRTRSRRLTFRKNISKASRSSEKSL	NO
HPA074948	ADRA2B	adrenoceptor	alpha	ADRA2B	ENSG00000274286	P18089	HPRR3900018	54	SPASACSPPLQQPQGSRVLATLRGQVLLGRGVGAIGGQWWRRRAQLTREKRFTF	NO
HPA074966	AVPR1A	Vassopressin and oxytocin	beta	AVPR1A	ENSG00000166148	P37288	HPRR4280108	55	MRLSAGPDAGPSGNSSPWWPLATGAGNTSREAEALGEGNGPPRDVRNEELAKLEI	NO
HPA075038	GPR141	Orphan	delta	GPR141	ENSG00000187037	Q7Z602	HPRR4030497	20	MPGHNTSRNSSCDPIVTPHL	NO
HPA075322	ADRB2	adrenoceptor	alpha	ADRB2	ENSG00000169252	P07550	HPRR4290500	54	RVFQEAKRQLQKIDKSEGRFHVQNLSQVEQDGRTGHGLRRSSKFCLKEHKALKT	NO
HPA075404	AVPR1B	Vassopressin and oxytocin	beta	AVPR1B	ENSG00000198049	P47901	HPRR2090306	58	LSDGSLSSRHTTLLTRSSCPATLSLSLSLTLSGRPRPEESPRDLELADGEGTAETIIF	YES	AB_2732291
HPA075543	FPR3	Formylpeptide	gamma	FPR3	ENSG00000187474	P25089	HPRR3980059	24	LTEVPDSAQTSNTDTTSASPPEET	NO
HPA075559	KISSR	Kisspeptin	gamma	KISS1R	ENSG00000116014	Q969F8	HPRR3900002	26	LVLQALGPAGSWHPRSYAAYALKTWA	NO
HPA075590	GPR183	Orphan	delta	GPR183	ENSG00000169508	P32249	HPRR2090178	25	FTPPSATPQGNDCDLYAHHSTARIV	YES
HPA075994	HCAR3	Hydroxycarboxylic acid	delta	HCAR3	ENSG00000255398	P49019	HPRR4410244	28	PTSNNHSKKGHCHQEPASLEKQLGCCIE	NO
HPA075997	ADORA2A	adenosine	alpha	ADORA2A	ENSG00000128271	P29274	HPRR4440383	54	PERRPNGYALGLVSGGSAQESQGNTGLPDVELLSHELKGVCPEPPGLDDPLAQD	YES	AB_2732298
HPA076094	GPR34	Orphan	delta	GPR34	ENSG00000171659	Q9UPC5	HPRR4390012	53	LMSSNIRKIMCQLLFRRFQGEPSRSESTSEFKPGYSLHDTSVAVKIQSSSKST	NO
HPA076265	ADRA2C	adrenoceptor	alpha	ADRA2C	ENSG00000184160	P18825	HPRR4390415	36	ARIYRVAKLRTRTLSEKRAPVGPDGASPTTENGLGA	NO
HPA076513	GPR18	Orphan	delta	GPR18	ENSG00000125245	Q14330	HPRR4320664	28	LVIIHNLLHGRTSKLKPKVKEKSIRIII	NO
HPA076718	PRLHR	Prolactin-releasing peptide	beta	PRLHR	ENSG00000119973	P49683	HPRR3890306	32	AVHTYHVELKPHDVRLCEEFWGSQERQRQLYA	NO
HPA076876	GPRC5C	Orphan	glutamate	GPRC5C	ENSG00000170412	Q9NQ84	HPRR4390081	50	MRGRGSQQQQPTRRQGQKLPSPSPAGKYESAQPGGTQPEPGLGARMAIHK	NO
HPA076879	CXCR6	Chemokine	gamma	CXCR6	ENSG00000172215	O00574	HPRR4040256	21	RFIVVVKATKAYNQQAKRMTW	NO
HPA076938	CYSLTR1	Leukotriene	delta	CYSLTR1	ENSG00000173198	Q9Y271	HPRR4390176	32	LMAKPQKDEKNNTKCFEPPQDNQTKNHVLVLH	NO
HPA077063	NPBWR2	neuropeptide W neuropeptide B	gamma	NPBWR2	ENSG00000125522	P48146	HPRR4290152	23	YLVVLATVRSRHMPWRTYRGAKV	NO
HPA077370	GCGR	Glucagon	secretin	GCGR	ENSG00000215644	P47871	HPRR3790908	57	WHHKVQHRFVFKRCGPDGQWVRGPRGQPWRDASQCQMDGEEIEVQKEVAKMYSSFQV	NO
HPA077557	GRPR	Bombesin	beta	GRPR	ENSG00000126010	P30550	HPRR4030162	37	MALNDCFLLNLEVDHFMHCNISSHSADLPVNDDWSHP	NO
HPA077564	GRPR	Bombesin	beta	GRPR	ENSG00000126010	P30550	HPRR4030163	33	FSDLHPFHEESTNQTFISCAPYPHSNELHPKIH	NO
HPA077743	CX3C1	Chemokine	gamma	CX3CR1	ENSG00000168329	P49238	HPRR2770103	46	HLYGKCLAVLCGRSVHVDFSSSESQRSRHGSVLSSNFTYHTSDGDA	NO
HPA077905	ADORA2A	adenosine	alpha	ADORA2A	ENSG00000128271	P29274	HPRR4440382	37	LRIFLAARRQLKQMESQPLPGERARSTLQKEVHAAKS	NO
HPA077919	HTR1E	5-hydroxytryptamine	alpha	HTR1E	ENSG00000168830	P28566	HPRR4450213	23	MNITNCTTEASMAIRPKTITEKM	NO
HPA077988	GLP1R	Glucagon	secretin	GLP1R	ENSG00000112164	P43220	HPRR2090033	118	GATVSLWETVQKWREYRRQCQRSLTEDPPPATDLFCNRTFDEYACWPDGEPGSFVNVSCPWYLPWASSVPQGHVYRFCTAEGLWLQKDNSSLPWRDLSECEESKRGERSSPEEQLLFL	NO
HPA078216	HTR1B	5-hydroxytryptamine	alpha	HTR1B	ENSG00000135312	P28222	HPRR2620110	43	MEEPGAQCAPPPPAGSETWVPQANLSSAPSQNCSAKDYIYQDS	NO
HPA078372	FSHR	Glycoprotein	delta	FSHR	ENSG00000170820	P23945	HPRR4220457	71	AFANWRRQISELHPICNKSILRQEVDYMTQARGQRSSLAEDNESSYSRGFDMTYTEFDYDLCNEVVDVTCS	NO
HPA078739	F2RL3	Proteinase-activated	delta	F2RL3	ENSG00000127533	Q96RI0	HPRR4110331	20	LLHYSDPSPSAWGNLYGAYV	NO
HPA079325	MAS1	Orphan	delta	MAS1	ENSG00000130368	P04201	HPRR2090086	40	SKKKRFKESLKVVLTRAFKDEMQPRRQKDNCNTVTVETVV	YES

## Sheet: SBA
Antibody ID	GPCR Name	GPCR Family	ENSG ID	UniProt ID	SBA ID	bead_id	On-target	Off-target	GPCR not detected	Validated?	GPCR expression evidence
HPA013797	DRD5	Dopamine	ENSG00000169676	P21918	alpha	1	YES	NO	NO	YES	supported
HPA012867	HTR2B	5-hydroxytryptamine	ENSG00000135914	P41595	alpha	2	NO	YES	YES	NO	supported
HPA014011	HTR2A	5-hydroxytryptamine	ENSG00000102468	P28223	alpha	3	YES	NO	NO	YES	supported
HPA064731	HTR2A	5-hydroxytryptamine	ENSG00000102468	P28223	alpha	4	NO	NO	YES	NO	supported
HPA017304	DRD1	Dopamine	ENSG00000184845	P21728	alpha	5	YES	NO	NO	YES	supported
HPA003431	ADRB2	adrenoceptor	ENSG00000169252	P07550	alpha	6	YES	NO	NO	YES	supported
HPA065695	ADRB1	adrenoceptor	ENSG00000043591	P08588	alpha	7	YES	NO	NO	YES	supported
HPA003905	GPR173	Orphan	ENSG00000184194	Q9NS66	alpha	8	YES	NO	NO	YES	supported
HPA013770	HRH2	Histamine	ENSG00000113749	P25021	alpha	9	YES	NO	NO	YES	supported
HPA014012	HRH2	Histamine	ENSG00000113749	P25021	alpha	10	YES	NO	NO	YES	supported
HPA019616	LPAR2	Lysophospholipid	ENSG00000064547	Q9HBW0	alpha	11	YES	NO	NO	YES	supported
HPA030552	DRD3	Dopamine	ENSG00000151577	P35462	alpha	12	YES	NO	NO	YES	supported
HPA035009	HRH4	Histamine	ENSG00000134489	Q9H3N8	alpha	13	YES	NO	NO	YES	supported
HPA040607	HTR4	5-Hydroxytryptamine	ENSG00000164270	Q13639	alpha	14	YES	NO	NO	YES	supported
HPA040591	HTR4	5-Hydroxytryptamine	ENSG00000164270	Q13639	alpha	15	YES	NO	NO	YES	supported
HPA042256	CNR1	Cannabinoid	ENSG00000118432	P21554	alpha	16	YES	NO	NO	YES	supported
HPA042350	MTNR1A	Melatonin	ENSG00000168412	P48039	alpha	17	YES	NO	NO	YES	supported
HPA045482	HTR6	5-Hydroxytryptamine	ENSG00000158748	P50406	alpha	18	YES	NO	NO	YES	supported
HPA045726	CHRM4	Acetylcholine (muscarinic)	ENSG00000180720	P08173	alpha	19	YES	NO	NO	YES	supported
HPA044383	ADORA1	adenosine	ENSG00000163485	P30542	alpha	20	YES	NO	NO	YES	supported
HPA046586	PTGDR	Prostanoid	ENSG00000168229	Q13258	alpha	21	NO	NO	YES	NO	supported
HPA046652	MC2R	Melanocortin	ENSG00000185231	Q01718	alpha	22	NO	NO	YES	NO	supported
HPA047209	MTNR1B	Melatonin	ENSG00000134640	P49286	alpha	23	NO	YES	YES	NO	supported
HPA047993	DRD2	Dopamine	ENSG00000149295	P14416	alpha	24	YES	NO	NO	YES	supported
HPA048036	CHRM3	Acetylcholine (muscarinic)	ENSG00000133019	P20309	alpha	25	YES	NO	NO	YES	supported
HPA048200	HTR4	5-Hydroxytryptamine	ENSG00000164270	Q13639	alpha	26	YES	NO	NO	YES	supported
HPA048578	ADRA2A	adrenoceptor	ENSG00000150594	P08913	alpha	27	YES	NO	NO	YES	supported
HPA048930	DRD5	Dopamine	ENSG00000169676	P21918	alpha	28	YES	NO	NO	YES	supported
HPA049048	DRD3	Dopamine	ENSG00000151577	P35462	alpha	29	YES	NO	NO	YES	supported
HPA049243	OPN3	Opsin	ENSG00000054277	Q9H1Y3	alpha	30	YES	NO	NO	YES	supported
HPA049191	DRD1	Dopamine	ENSG00000184845	P21728	alpha	31	YES	NO	NO	YES	supported
HPA049294	ADORA2A	adenosine	ENSG00000128271	P29274	alpha	32	NO	NO	YES	NO	supported
HPA049668	PTGDR	Prostanoid	ENSG00000168229	Q13258	alpha	33	YES	NO	NO	YES	supported
HPA049704	TAAR1	Trace Amine	ENSG00000146399	Q96RJ0	alpha	34	NO	NO	YES	NO	supported
HPA050350	CHRM1	Acetylcholine (muscarinic)	ENSG00000168539	P11229	alpha	35	NO	YES	YES	NO	supported
HPA050667	LPAR1	Lysophospholipid	ENSG00000198121	Q92633	alpha	36	YES	NO	NO	YES	supported
HPA050953	HRH3	Histamine	ENSG00000101180	Q9Y5N1	alpha	37	YES	NO	NO	YES	supported
HPA050972	GPR12	Orphan	ENSG00000132975	P47775	alpha	38	YES	NO	NO	YES	supported
HPA052157	ADORA1	adenosine	ENSG00000163485	P30542	alpha	39	YES	NO	NO	YES	supported
HPA052328	HTR6	5-Hydroxytryptamine	ENSG00000158748	P50406	alpha	40	NO	NO	YES	NO	supported
HPA052903	HTR2C	5-hydroxytryptamine	ENSG00000147246	P28335	alpha	41	YES	NO	NO	YES	uncertain
HPA053037	ADORA1	adenosine	ENSG00000163485	P30542	alpha	42	YES	NO	NO	YES	supported
HPA054170	GPR12	Orphan	ENSG00000132975	P47775	alpha	43	YES	NO	NO	YES	supported
HPA055270	HTR1B	5-hydroxytryptamine	ENSG00000135312	P28222	alpha	44	YES	NO	NO	YES	supported
HPA055614	TAAR1	Trace Amine	ENSG00000146399	Q96RJ0	alpha	45	NO	NO	YES	NO	supported
HPA055683	PTGER1	Prostanoid	ENSG00000160951	P34995	alpha	46	NO	NO	YES	NO	supported
HPA055708	HTR4	5-Hydroxytryptamine	ENSG00000164270	Q13639	alpha	47	YES	NO	NO	YES	supported
HPA055573	HRH1	Histamine	ENSG00000196639	P35367	alpha	48	YES	NO	NO	YES	supported
HPA055556	CNR2	Cannabinoid	ENSG00000188822	P34972	alpha	49	YES	NO	NO	YES	supported
HPA055769	HTR7	5-Hydroxytryptamine	ENSG00000148680	P34969	alpha	50	YES	NO	NO	YES	supported
HPA055774	HTR1D	5-hydroxytryptamine	ENSG00000179546	P28221	alpha	51	YES	NO	NO	YES	supported
HPA055996	ADRA2B	adrenoceptor	ENSG00000274286	P18089	alpha	52	YES	NO	NO	YES	supported
HPA056720	CHRM5	Acetylcholine (muscarinic)	ENSG00000184984	P08912	alpha	53	YES	NO	NO	YES	supported
HPA057688	ADRA2C	adrenoceptor	ENSG00000184160	P18825	alpha	54	YES	NO	NO	YES	supported
HPA058350	CNR1	Cannabinoid	ENSG00000118432	P21554	alpha	55	YES	NO	NO	YES	supported
HPA059688	ADRA2B	adrenoceptor	ENSG00000274286	P18089	alpha	56	YES	NO	NO	YES	supported
HPA060641	ADORA1	adenosine	ENSG00000163485	P30542	alpha	57	YES	NO	NO	YES	supported
HPA063658	HTR2B	5-hydroxytryptamine	ENSG00000135914	P41595	alpha	59	YES	NO	NO	YES	supported
HPA063228	HRH3	Histamine	ENSG00000101180	Q9Y5N1	alpha	60	YES	NO	NO	YES	supported
HPA064163	DRD3	Dopamine	ENSG00000151577	P35462	alpha	61	NO	YES	YES	NO	supported
HPA064443	OPN3	Opsin	ENSG00000054277	Q9H1Y3	alpha	62	YES	NO	NO	YES	supported
HPA065367	HTR7	5-Hydroxytryptamine	ENSG00000148680	P34969	alpha	63	YES	NO	NO	YES	supported
HPA065408	ADRB3	adrenoceptor	ENSG00000188778	P13945	alpha	64	YES	NO	NO	YES	supported
HPA065507	PTGER1	Prostanoid	ENSG00000160951	P34995	alpha	65	YES	NO	NO	YES	supported
HPA065566	ADORA2A	adenosine	ENSG00000128271	P29274	alpha	66	YES	NO	NO	YES	supported
HPA065557	PTGFR	Prostanoid	ENSG00000122420	P43088	alpha	67	NO	YES	YES	NO	supported
HPA065693	MC2R	Melanocortin	ENSG00000185231	Q01718	alpha	68	NO	NO	YES	NO	supported
HPA065783	DRD5	Dopamine	ENSG00000169676	P21918	alpha	69	YES	NO	NO	YES	supported
HPA065951	HTR1D	5-hydroxytryptamine	ENSG00000179546	P28221	alpha	70	YES	NO	NO	YES	supported
HPA066029	ADRA2B	adrenoceptor	ENSG00000274286	P18089	alpha	71	YES	NO	NO	YES	supported
HPA066264	ADRA2A	adrenoceptor	ENSG00000150594	P08913	alpha	72	NO	NO	YES	NO	supported
HPA066244	PTGER1	Prostanoid	ENSG00000160951	P34995	alpha	73	NO	YES	YES	NO	supported
HPA066913	CHRM4	Acetylcholine (muscarinic)	ENSG00000180720	P08173	alpha	74	YES	NO	NO	YES	supported
HPA066919	HTR5A	5-Hydroxytryptamine	ENSG00000157219	P47898	alpha	75	YES	NO	NO	YES	supported
HPA067232	S1PR4	Lysophospholipid	ENSG00000125910	O95977	alpha	76	YES	NO	NO	YES	supported
HPA067972	ADRB1	adrenoceptor	ENSG00000043591	P08588	alpha	77	YES	NO	NO	YES	supported
HPA068165	HTR6	5-Hydroxytryptamine	ENSG00000158748	P50406	alpha	78	YES	NO	NO	YES	supported
HPA068561	TAAR1	Trace Amine	ENSG00000146399	Q96RJ0	alpha	79	NO	NO	YES	NO	supported
HPA069564	HTR2C	5-hydroxytryptamine	ENSG00000147246	P28335	alpha	80	YES	NO	NO	YES	uncertain
HPA068880	HTR5A	5-Hydroxytryptamine	ENSG00000157219	P47898	alpha	81	NO	YES	YES	NO	supported
HPA070347	OPN3	Opsin	ENSG00000054277	Q9H1Y3	alpha	82	NO	NO	YES	NO	supported
HPA070513	GPR12	Orphan	ENSG00000132975	P47775	alpha	83	YES	NO	NO	YES	supported
HPA070404	PTGFR	Prostanoid	ENSG00000122420	P43088	alpha	84	YES	NO	NO	YES	supported
HPA069943	CNR1	Cannabinoid	ENSG00000118432	P21554	alpha	85	YES	NO	NO	YES	supported
HPA071900	TAAR8	Orphan	ENSG00000146385	Q969N4	alpha	86	NO	NO	YES	NO	supported
HPA072396	HRH3	Histamine	ENSG00000101180	Q9Y5N1	alpha	87	YES	NO	NO	YES	supported
HPA072671	DRD4	Dopamine	ENSG00000069696	P21917	alpha	88	NO	YES	YES	NO	uncertain
HPA072083	CHRM4	Acetylcholine (muscarinic)	ENSG00000180720	P08173	alpha	89	YES	NO	NO	YES	supported
HPA070118	MTNR1A	Melatonin	ENSG00000168412	P48039	alpha	90	NO	NO	YES	NO	supported
HPA073178	PTGFR	Prostanoid	ENSG00000122420	P43088	alpha	91	NO	NO	YES	NO	supported
HPA069945	CNR1	Cannabinoid	ENSG00000118432	P21554	alpha	92	YES	NO	NO	YES	supported
HPA072289	MC2R	Melanocortin	ENSG00000185231	Q01718	alpha	93	NO	NO	YES	NO	supported
HPA073617	HTR7	5-Hydroxytryptamine	ENSG00000148680	P34969	alpha	94	YES	YES	NO	NO	supported
HPA073747	ADORA2B	adenosine	ENSG00000170425	P29275	alpha	95	YES	NO	NO	YES	supported
HPA074024	MTNR1B	Melatonin	ENSG00000134640	P49286	alpha	96	YES	NO	NO	YES	supported
HPA074038	MTNR1A	Melatonin	ENSG00000168412	P48039	alpha	97	NO	NO	YES	NO	supported
HPA074914	S1PR1	Lysophospholipid	ENSG00000170989	P21453	alpha	98	YES	YES	NO	NO	supported
HPA074850	HTR1A	5-hydroxytryptamine	ENSG00000178394	P08908	alpha	99	YES	NO	NO	YES	supported
HPA074948	ADRA2B	adrenoceptor	ENSG00000274286	P18089	alpha	100	YES	NO	NO	YES	supported
HPA075322	ADRB2	adrenoceptor	ENSG00000169252	P07550	alpha	101	YES	NO	NO	YES	supported
HPA076265	ADRA2C	adrenoceptor	ENSG00000184160	P18825	alpha	102	YES	NO	NO	YES	supported
HPA075997	ADORA2A	adenosine	ENSG00000128271	P29274	alpha	103	YES	NO	NO	YES	supported
HPA077905	ADORA2A	adenosine	ENSG00000128271	P29274	alpha	104	NO	NO	YES	NO	supported
HPA077919	HTR1E	5-hydroxytryptamine	ENSG00000168830	P28566	alpha	105	NO	YES	YES	NO	supported
HPA078216	HTR1B	5-hydroxytryptamine	ENSG00000135312	P28222	alpha	106	YES	NO	NO	YES	supported
HPA073866	ADRA2B	adrenoceptor	ENSG00000274286	P18089	alpha	107	YES	NO	NO	YES	supported
HPA048588	S1PR1	Lysophospholipid	ENSG00000170989	P21453	alpha	108	YES	NO	NO	YES	supported
HPA026088	GPR61	Orphan	ENSG00000156097	Q9BZJ8	alpha	109	YES	NO	NO	YES	supported
HPA028568	ADORA3	adenosine	ENSG00000282608	P0DMS8	alpha	110	NO	YES	YES	NO	uncertain
HPA028566	ADORA3	adenosine	ENSG00000282608	P0DMS8	alpha	111	NO	YES	YES	NO	uncertain
HPA026936	DRD5	Dopamine	ENSG00000169676	P21918	alpha	112	YES	NO	NO	YES	supported
HPA028718	CNR2	Cannabinoid	ENSG00000188822	P34972	alpha	113	YES	NO	NO	YES	supported
HPA028808	HTR1B	5-hydroxytryptamine	ENSG00000135312	P28222	alpha	114	YES	NO	NO	YES	supported
HPA029395	GPR27	Orphan	ENSG00000170837	Q9NS67	alpha	115	YES	NO	NO	YES	uncertain
HPA029740	HRH1	Histamine	ENSG00000196639	P35367	alpha	116	YES	NO	NO	YES	supported
HPA029795	CHRM2	Acetylcholine (muscarinic)	ENSG00000181072	P08172	alpha	117	YES	NO	NO	YES	supported
HPA065928	ADRA2B	adrenoceptor	ENSG00000274286	P18089	alpha	119	YES	NO	NO	YES	supported
HPA065925	HTR1D	5-hydroxytryptamine	ENSG00000179546	P28221	alpha	120	YES	NO	NO	YES	supported
HPA015691	DRD2	Dopamine	ENSG00000149295	P14416	alpha	121	YES	NO	NO	YES	supported
HPA003648	GPR143	Other 7TM	ENSG00000101850	P51810	alpha	122	YES	NO	NO	YES	supported
DF2731	GPR21	Orphan	ENSG00000188394	Q99679	alpha	123	YES	NO	YES	YES	supported
DF2754	GPR6	Orphan	ENSG00000146360	P46095	alpha	124	YES	NO	YES	YES	supported
HPA005555	HTR1F	5-hydroxytryptamine	ENSG00000179097	P30939	alpha	125	YES	NO	NO	YES	supported
DF10277	TAAR9	Orphan	ENSG00000237110	Q96RI9	alpha	126	NO	NO	YES	NO	supported
HPA014383	GNRHR	Gonadotropin-releasing	ENSG00000109163	P30968	beta	193	NO	NO	YES	NO	supported
HPA013774	EDNRA	Endothelin	ENSG00000151617	P25101	beta	194	NO	NO	YES	NO	uncertain
HPA014018	OX1R	Orexin	ENSG00000121764	O43613	beta	196	NO	YES	YES	NO	supported
HPA007339	TACR1	Tachykinin	ENSG00000115353	P25103	beta	197	YES	NO	NO	YES	uncertain
HPA064493	TACR1	Tachykinin	ENSG00000115353	P25103	beta	198	NO	NO	YES	NO	uncertain
HPA045836	NMUR2	Neuromedin U	ENSG00000132911	Q9GZQ4	beta	199	YES	NO	NO	YES	supported
HPA027800	NMUR2	Neuromedin U	ENSG00000132911	Q9GZQ4	beta	200	NO	NO	YES	NO	supported
HPA035983	CCKBR	Cholecystokinin	ENSG00000110148	P32239	beta	211	YES	NO	NO	YES	supported
HPA038471	GHSR	Ghrelin	ENSG00000121853	Q92847	beta	212	NO	NO	YES	NO	supported
HPA041976	CCKBR	Cholecystokinin	ENSG00000110148	P32239	beta	213	YES	NO	NO	YES	supported
HPA042262	TACR1	Tachykinin	ENSG00000115353	P25103	beta	214	YES	NO	NO	YES	uncertain
HPA042903	GPR37	Orphan	ENSG00000170775	O15354	beta	215	YES	NO	NO	YES	supported
HPA047583	GNRHR	Gonadotropin-releasing	ENSG00000109163	P30968	beta	217	NO	NO	YES	NO	supported
HPA048017	NPY1R	Neuropeptide Y	ENSG00000164128	P25929	beta	218	YES	NO	NO	YES	supported
HPA051284	CCKAR	Cholecystokinin	ENSG00000163394	P32238	beta	219	YES	NO	NO	YES	supported
HPA051350	OX2R	Orexin	ENSG00000137252	O43614	beta	220	YES	NO	NO	YES	supported
HPA054516	OX2R	Orexin	ENSG00000137252	O43614	beta	221	YES	NO	NO	YES	supported
HPA055565	TACR1	Tachykinin	ENSG00000115353	P25103	beta	222	NO	YES	YES	NO	uncertain
HPA055887	GPR37	Orphan	ENSG00000170775	O15354	beta	223	NO	NO	YES	NO	supported
HPA056182	GNRHR	Gonadotropin-releasing	ENSG00000109163	P30968	beta	224	NO	YES	YES	NO	supported
HPA055734	NPY4R;NPY4R2	Neuropeptide Y	ENSG00000204174;ENSG00000264717	P50391	beta	225	YES	NO	NO	YES	supported
HPA058515	GHSR	Ghrelin	ENSG00000121853	Q92847	beta	226	NO	YES	YES	NO	supported
HPA059022	GRPR	Bombesin	ENSG00000126010	P30550	beta	227	YES	NO	NO	YES	supported
HPA059693	GRPR	Bombesin	ENSG00000126010	P30550	beta	228	NO	NO	YES	NO	supported
HPA063688	CCKAR	Cholecystokinin	ENSG00000163394	P32238	beta	229	YES	NO	NO	YES	supported
HPA063755	NPFFR2	Neuropeptide FF	ENSG00000056291	Q9Y5X5	beta	230	YES	NO	NO	YES	supported
HPA064626	AVPR1A	Vassopressin and oxytocin	ENSG00000166148	P37288	beta	231	NO	YES	YES	NO	supported
HPA064906	MLNR	Motilin	ENSG00000102539	O43193	beta	232	YES	NO	NO	YES	supported
HPA064994	NTSR1	Neurotensin	ENSG00000101188	P30989	beta	233	YES	NO	NO	YES	supported
HPA067449	CCKBR	Cholecystokinin	ENSG00000110148	P32239	beta	234	YES	NO	NO	YES	supported
HPA068009	GPR37	Orphan	ENSG00000170775	O15354	beta	235	YES	NO	NO	YES	supported
HPA068319	NMUR2	Neuromedin U	ENSG00000132911	Q9GZQ4	beta	236	YES	NO	NO	YES	supported
HPA069267	GRPR	Bombesin	ENSG00000126010	P30550	beta	237	YES	NO	NO	YES	supported
HPA069604	GRPR	Bombesin	ENSG00000126010	P30550	beta	238	YES	NO	NO	YES	supported
HPA070324	MLNR	Motilin	ENSG00000102539	O43193	beta	239	NO	YES	YES	NO	supported
HPA070481	OX2R	Orexin	ENSG00000137252	O43614	beta	240	YES	NO	NO	YES	supported
HPA070556	EDNRB	Endothelin	ENSG00000136160	P24530	beta	241	NO	NO	YES	NO	uncertain
HPA071343	NTSR1	Neurotensin	ENSG00000101188	P30989	beta	242	YES	NO	NO	YES	supported
HPA073672	CCKAR	Cholecystokinin	ENSG00000163394	P32238	beta	243	YES	NO	NO	YES	supported
HPA073900	CCKAR	Cholecystokinin	ENSG00000163394	P32238	beta	244	YES	NO	NO	YES	supported
HPA074573	TACR1	Tachykinin	ENSG00000115353	P25103	beta	245	NO	NO	YES	NO	uncertain
HPA074966	AVPR1A	Vassopressin and oxytocin	ENSG00000166148	P37288	beta	246	NO	NO	YES	NO	supported
HPA075404	AVPR1B	Vassopressin and oxytocin	ENSG00000198049	P47901	beta	247	YES	NO	NO	YES	supported
HPA076718	PRLHR	Prolactin-releasing peptide	ENSG00000119973	P49683	beta	248	YES	NO	NO	YES	supported
HPA077557	GRPR	Bombesin	ENSG00000126010	P30550	beta	249	YES	YES	NO	NO	supported
HPA077564	GRPR	Bombesin	ENSG00000126010	P30550	beta	250	YES	NO	NO	YES	supported
HPA027546	EDNRB	Endothelin	ENSG00000136160	P24530	beta	251	YES	NO	NO	YES	uncertain
HPA027799	NMUR2	Neuromedin U	ENSG00000132911	Q9GZQ4	beta	252	YES	NO	NO	YES	supported
HPA027798	NMUR2	Neuromedin U	ENSG00000132911	Q9GZQ4	beta	253	YES	NO	NO	YES	supported
HPA026825	NPFFR2	Neuropeptide FF	ENSG00000056291	Q9Y5X5	beta	254	NO	YES	YES	NO	supported
HPA027863	NPY4R;NPY4R2	Neuropeptide Y	ENSG00000204174;ENSG00000264717	P50391	beta	255	YES	NO	NO	YES	supported
HPA030219	TACR1	Tachykinin	ENSG00000115353	P25103	beta	256	NO	YES	YES	NO	uncertain
HPA029903	NPY1R	Neuropeptide Y	ENSG00000164128	P25929	beta	257	NO	NO	YES	NO	supported
HPA014434	GNRHR	Gonadotropin-releasing	ENSG00000109163	P30968	beta	258	NO	NO	YES	NO	supported
HPA007489	NPSR1	Neuropeptide S	ENSG00000187258	Q6W5P4	delta	193	YES	NO	NO	YES	supported
HPA013783	GPR183	Orphan	ENSG00000169508	P32249	delta	194	YES	NO	NO	YES	supported
HPA041025	GPR174	Orphan	ENSG00000147138	Q9BXC1	delta	195	NO	YES	YES	NO	supported
HPA007048	NPSR1	Neuropeptide S	ENSG00000187258	Q6W5P4	delta	196	NO	NO	YES	NO	supported
HPA013724	GPR31	Orphan	ENSG00000120436	O00270	delta	197	NO	NO	YES	NO	supported
HPA014014	GPR31	Orphan	ENSG00000120436	O00270	delta	198	NO	NO	YES	NO	supported
HPA031401	F2RL3	Proteinase-activated	ENSG00000127533	Q96RI0	delta	199	NO	YES	YES	NO	uncertain
HPA066889	C3AR1	Complement Peptide	ENSG00000171860	Q16581	delta	200	YES	NO	NO	YES	supported
HPA003631	P2RY8	Orphan	ENSG00000182162	Q86VZ1	delta	201	YES	NO	NO	YES	supported
HPA014232	P2RY11	P2Y	ENSG00000243207;ENSG00000244165	Q96G91	delta	202	YES	NO	NO	YES	supported
HPA014278	GPR4	Orphan	ENSG00000177464	P46093	delta	203	NO	NO	YES	NO	supported
HPA026935	F2RL2	Proteinase-activated	ENSG00000164220	O00254	delta	204	YES	NO	NO	YES	uncertain
HPA031371	SUCNR1	Succinate	ENSG00000198829	Q9BXA5	delta	205	NO	NO	YES	NO	uncertain
HPA031346	MRGPRD	Orphan	ENSG00000172938	Q8TDS7	delta	206	NO	YES	YES	NO	supported
HPA042563	GPR120	Free Fatty Acid	ENSG00000186188	Q5NUL3	delta	207	NO	NO	YES	NO	uncertain
HPA042340	F2RL3	Proteinase-activated	ENSG00000127533	Q96RI0	delta	208	YES	NO	NO	YES	uncertain
HPA042947	FSHR	Glycoprotein	ENSG00000170820	P23945	delta	209	YES	NO	NO	YES	uncertain
HPA046131	GPR68	Orphan	ENSG00000119714	Q15743	delta	210	NO	NO	YES	NO	supported
HPA046556	MRGPRE	Orphan	ENSG00000184350	Q86SM8	delta	211	YES	NO	NO	YES	supported
HPA046528	CYSLTR2	Leukotriene	ENSG00000152207	Q9NS75	delta	212	YES	NO	NO	YES	supported
HPA049045	F2R	Proteinase-activated	ENSG00000181104	P25116	delta	213	YES	NO	NO	YES	supported
HPA049697	F2RL3	Proteinase-activated	ENSG00000127533	Q96RI0	delta	214	NO	NO	YES	NO	uncertain
HPA050236	QRFPR	QRFP	ENSG00000186867	Q96P65	delta	215	YES	NO	NO	YES	supported
HPA051433	OXER1	Leukotriene	ENSG00000162881	Q8TDS5	delta	216	YES	NO	NO	YES	supported
HPA052785	F2RL1	Proteinase-activated	ENSG00000164251	P55085	delta	217	NO	NO	YES	NO	uncertain
HPA054355	PTAFR	Platelet activating factor	ENSG00000169403	P25105	delta	218	YES	NO	NO	YES	supported
HPA054951	LPAR4	Lysophospholipid	ENSG00000147145	Q99677	delta	219	YES	NO	NO	YES	uncertain
HPA055142	GPR87	Orphan	ENSG00000138271	Q9BY21	delta	220	YES	NO	NO	YES	supported
HPA055220	MRGPRX2	Orphan	ENSG00000183695	Q96LB1	delta	221	YES	NO	NO	YES	supported
HPA056148	FSHR	Glycoprotein	ENSG00000170820	P23945	delta	222	YES	NO	NO	YES	uncertain
HPA058306	GPR174	Orphan	ENSG00000147138	Q9BXC1	delta	223	NO	NO	YES	NO	supported
HPA058909	MRGPRG	Orphan	ENSG00000182170	Q86SM5	delta	224	YES	YES	NO	NO	uncertain
HPA062429	GPR171	Orphan	ENSG00000174946	O14626	delta	225	YES	YES	NO	NO	supported
HPA062838	HCAR1	Hydroxycarboxylic acid	ENSG00000196917	Q9BXC0	delta	226	YES	NO	NO	YES	supported
HPA066313	GPR87	Orphan	ENSG00000138271	Q9BY21	delta	227	YES	NO	NO	YES	supported
HPA067323	GPR171	Orphan	ENSG00000174946	O14626	delta	228	YES	NO	NO	YES	supported
HPA067673	OXGR1	Oxyglutarate	ENSG00000165621	Q96P68	delta	229	YES	NO	NO	YES	supported
HPA067689	FSHR	Glycoprotein	ENSG00000170820	P23945	delta	230	NO	NO	YES	NO	uncertain
HPA068378	F2RL1	Proteinase-activated	ENSG00000164251	P55085	delta	231	YES	NO	NO	YES	uncertain
HPA068735	GPR171	Orphan	ENSG00000174946	O14626	delta	232	YES	NO	NO	YES	supported
HPA069802	FSHR	Glycoprotein	ENSG00000170820	P23945	delta	233	YES	NO	NO	YES	uncertain
HPA069586	HCAR1	Hydroxycarboxylic acid	ENSG00000196917	Q9BXC0	delta	234	NO	NO	YES	NO	supported
HPA071966	FFA2	Free Fatty Acid	ENSG00000126262	O15552	delta	235	NO	NO	YES	NO	supported
HPA073877	F2R	Proteinase-activated	ENSG00000181104	P25116	delta	236	YES	NO	NO	YES	supported
HPA074244	RXFP1	Relaxin family peptide	ENSG00000171509	Q9HBX9	delta	237	YES	NO	NO	YES	uncertain
HPA075038	GPR141	Orphan	ENSG00000187037	Q7Z602	delta	238	NO	NO	YES	NO	supported
HPA075590	GPR183	Orphan	ENSG00000169508	P32249	delta	239	YES	NO	NO	YES	supported
HPA075994	HCAR3	Hydroxycarboxylic acid	ENSG00000255398	P49019	delta	240	YES	NO	NO	YES	supported
HPA076513	GPR18	Orphan	ENSG00000125245	Q14330	delta	241	NO	NO	YES	NO	supported
HPA076938	CYSLTR1	Leukotriene	ENSG00000173198	Q9Y271	delta	242	NO	NO	YES	NO	uncertain
HPA076094	GPR34	Orphan	ENSG00000171659	Q9UPC5	delta	243	YES	NO	NO	YES	supported
HPA078372	FSHR	Glycoprotein	ENSG00000170820	P23945	delta	244	NO	NO	YES	NO	uncertain
HPA078739	F2RL3	Proteinase-activated	ENSG00000127533	Q96RI0	delta	245	NO	NO	YES	NO	uncertain
HPA079325	MAS1	Orphan	ENSG00000130368	P04201	delta	246	NO	NO	YES	NO	supported
HPA031309	GPR62	Orphan	ENSG00000180929	Q9BZJ7	delta	247	YES	NO	NO	YES	supported
HPA044409	C3AR1	Complement Peptide	ENSG00000171860	Q16581	delta	248	YES	NO	NO	YES	supported
HPA027108	GPR31	Orphan	ENSG00000120436	O00270	delta	249	NO	NO	YES	NO	supported
HPA027007	OXER1	Leukotriene	ENSG00000162881	Q8TDS5	delta	250	YES	NO	NO	YES	supported
HPA027543	PTAFR	Platelet activating factor	ENSG00000169403	P25105	delta	251	NO	NO	YES	NO	supported
HPA027542	PTAFR	Platelet activating factor	ENSG00000169403	P25105	delta	252	YES	NO	NO	YES	supported
HPA028660	HCAR2; HCAR3	Hydroxycarboxylic acid	ENSG00000182782;ENSG00000255398	Q8TDS4;P49019	delta	253	YES	NO	NO	YES	supported
HPA028811	MRGPRF	Orphan	ENSG00000172935	Q96AM1	delta	254	YES	NO	NO	YES	supported
HPA028769	GPR171	Orphan	ENSG00000174946	O14626	delta	255	NO	NO	YES	NO	supported
HPA028847	GPR183	Orphan	ENSG00000169508	P32249	delta	256	YES	NO	NO	YES	supported
HPA027067	RXFP1	Relaxin family peptide	ENSG00000171509	Q9HBX9	delta	257	NO	NO	YES	NO	uncertain
HPA029689	LPAR4	Lysophospholipid	ENSG00000147145	Q99677	delta	258	NO	NO	YES	NO	uncertain
HPA028934	LPAR6	Lysophospholipid	ENSG00000139679	P43657	delta	259	NO	NO	YES	NO	uncertain
HPA029690	LPAR4	Lysophospholipid	ENSG00000147145	Q99677	delta	260	YES	NO	NO	YES	uncertain
HPA058724	F2RL3	Proteinase-activated	ENSG00000127533	Q96RI0	delta	261	NO	NO	YES	NO	uncertain
DF4991	MRGPRX1	Orphan	ENSG00000170255	Q96LB2	delta	263	NO	NO	YES	NO	uncertain
DF8678	MRGPRX4	Orphan	ENSG00000179817	Q96LA9	delta	265	YES	NO	NO	YES	supported
DF5144	PROKR1	Prokineticin ?	ENSG00000169618	Q8TCW9	delta	266	NO	NO	YES	NO	supported
HPA014399	MCHR2	Melanin-concentrating hormone	ENSG00000152034	Q969V1	gamma	1	NO	NO	YES	NO	supported
HPA003189	CXCR3	Chemokine	ENSG00000186810	P49682	gamma	2	YES	NO	NO	YES	supported
HPA014497	C5AR1	Complement Peptide	ENSG00000197405	P21730	gamma	3	YES	NO	NO	YES	supported
HPA045942	CXCR3	Chemokine	ENSG00000186810	P49682	gamma	4	YES	NO	NO	YES	supported
HPA048012	C5AR1	Complement Peptide	ENSG00000197405	P21730	gamma	5	YES	NO	NO	YES	supported
HPA045060	CCR2	Chemokine	ENSG00000121807	P41597	gamma	6	YES	NO	NO	YES	supported
HPA063255	CCR2	Chemokine	ENSG00000121807	P41597	gamma	7	YES	NO	NO	YES	supported
HPA065041	CCR2	Chemokine	ENSG00000121807	P41597	gamma	8	YES	NO	NO	YES	supported
HPA019151	SSTR3	Somatostatin	ENSG00000278195	P32745	gamma	9	YES	NO	NO	YES	supported
HPA050708	MCHR2	Melanin-concentrating hormone	ENSG00000152034	Q969V1	gamma	10	YES	YES	NO	NO	supported
HPA067435	OPRM1	Opioid	ENSG00000112038	P35372	gamma	11	YES	NO	NO	YES	supported
HPA002935	BKRB1	Bradykinin	ENSG00000100739	P46663	gamma	13	NO	NO	YES	NO	supported
HPA003873	LTB4R	Leukotriene	ENSG00000213903	Q15722	gamma	14	YES	NO	NO	YES	supported
HPA004149	MCHR1	Melanin-concentrating hormone	ENSG00000128285	Q99705	gamma	15	YES	NO	NO	YES	uncertain
HPA010525	GPR1	Chimerin	ENSG00000183671	P46091	gamma	16	NO	NO	YES	NO	supported
HPA031613	CCR4	Chemokine	ENSG00000183813	P51679	gamma	17	NO	YES	YES	NO	supported
HPA031384	CCR7	Chemokine	ENSG00000126353	P32248	gamma	18	NO	NO	YES	NO	uncertain
HPA031383	CCR7	Chemokine	ENSG00000126353	P32248	gamma	19	NO	NO	YES	NO	uncertain
HPA031999	CXCR2	Chemokine	ENSG00000180871	P25025	gamma	20	YES	NO	NO	YES	supported
HPA031991	CXCR1	Chemokine	ENSG00000163464	P25024	gamma	22	NO	NO	YES	NO	supported
HPA037966	NPBWR2	neuropeptide W neuropeptide B	ENSG00000125522	P48146	gamma	23	NO	NO	YES	NO	supported
HPA042383	CCR8	Chemokine	ENSG00000179934	P51685	gamma	24	YES	NO	NO	YES	supported
HPA042435	SSTR3	Somatostatin	ENSG00000278195	P32745	gamma	25	YES	YES	NO	NO	supported
HPA042432	CXCR5	Chemokine	ENSG00000160683	P32302	gamma	26	YES	NO	NO	YES	supported
HPA043238	CCRL2	Chemokine	ENSG00000121797	O00421	gamma	27	YES	NO	NO	YES	supported
HPA042261	GALR1	Galanin	ENSG00000166573	P47211	gamma	28	YES	NO	NO	YES	supported
HPA042259	KISSR	Kisspeptin	ENSG00000116014	Q969F8	gamma	29	YES	NO	NO	YES	supported
HPA044929	CCR3	Chemokine	ENSG00000183625	P51677	gamma	30	YES	NO	NO	YES	supported
HPA046561	AGTR2	Angiotensin	ENSG00000180772	P50052	gamma	31	YES	NO	NO	YES	supported
HPA046550	FPR1	Formylpeptide	ENSG00000171051	P21462	gamma	32	NO	NO	YES	NO	uncertain
HPA047206	OPRK1	Opioid	ENSG00000082556	P41145	gamma	33	YES	NO	NO	YES	supported
HPA047591	CXCR6	Chemokine	ENSG00000172215	O00574	gamma	34	YES	NO	NO	YES	supported
HPA047564	AGTR2	Angiotensin	ENSG00000180772	P50052	gamma	35	YES	NO	NO	YES	supported
HPA047865	CMKLR1	Chemerin	ENSG00000174600	Q99788	gamma	36	YES	NO	NO	YES	supported
HPA048007	CCR10	Chemokine	ENSG00000184451	P46092	gamma	37	YES	NO	NO	YES	supported
HPA048586	SSTR5	Somatostatin	ENSG00000162009	P35346	gamma	38	YES	NO	NO	YES	supported
HPA049653	LTB4R2	Leukotriene	ENSG00000213906	Q9NPC1	gamma	39	YES	NO	NO	YES	uncertain
HPA049718	CXCR7	Chemokine	ENSG00000144476	P25106	gamma	40	NO	NO	YES	NO	supported
HPA050841	BDKRB2	Bradykinin	ENSG00000168398	P30411	gamma	41	YES	NO	NO	YES	supported
HPA051623	CXCR4	Chemokine	ENSG00000121966	P61073	gamma	42	YES	NO	NO	YES	supported
HPA052158	C5AR2	Complement Peptide	ENSG00000134830	Q9P296	gamma	43	NO	YES	YES	NO	supported
HPA052604	UTS2R	Urotensin	ENSG00000181408	Q9UKP6	gamma	44	NO	NO	YES	NO	supported
HPA052990	GPR32	Orphan	ENSG00000142511	O75388	gamma	45	YES	NO	NO	YES	supported
HPA057492	CXCR7	Chemokine	ENSG00000144476	P25106	gamma	46	NO	NO	YES	NO	supported
HPA059322	CCR4	Chemokine	ENSG00000183813	P51679	gamma	47	YES	NO	NO	YES	supported
HPA059452	FPR3	Formylpeptide	ENSG00000187474	P25089	gamma	48	YES	NO	NO	YES	supported
HPA060045	CCR7	Chemokine	ENSG00000126353	P32248	gamma	49	YES	NO	NO	YES	uncertain
HPA061614	NPBWR2	neuropeptide W neuropeptide B	ENSG00000125522	P48146	gamma	50	YES	NO	NO	YES	supported
HPA061744	FPR1	Formylpeptide	ENSG00000171051	P21462	gamma	51	NO	NO	YES	NO	uncertain
HPA062519	GALR1	Galanin	ENSG00000166573	P47211	gamma	52	NO	NO	YES	NO	supported
HPA063004	SSTR5	Somatostatin	ENSG00000162009	P35346	gamma	53	YES	NO	NO	YES	supported
HPA062902	CMKLR1	Chemerin	ENSG00000174600	Q99788	gamma	54	YES	NO	NO	YES	supported
HPA062890	GPBAR	Bile Acid	ENSG00000179921	Q8TDU6	gamma	55	YES	YES	NO	NO	supported
HPA063285	UTS2R	Urotensin	ENSG00000181408	Q9UKP6	gamma	56	NO	NO	YES	NO	supported
HPA064252	SSTR4	Somatostatin	ENSG00000132671	P31391	gamma	57	YES	NO	NO	YES	supported
HPA064863	OPRL1	Opioid	ENSG00000125510	P41146	gamma	59	YES	NO	NO	YES	supported
HPA065975	FPR3	Formylpeptide	ENSG00000187474	P25089	gamma	60	YES	NO	NO	YES	supported
HPA066503	SSTR5	Somatostatin	ENSG00000162009	P35346	gamma	61	NO	NO	YES	NO	supported
HPA067609	UTS2R	Urotensin	ENSG00000181408	Q9UKP6	gamma	62	NO	NO	YES	NO	supported
HPA066394	CCR6	Chemokine	ENSG00000112486	P51684	gamma	63	NO	NO	YES	NO	supported
HPA068321	CXCR4	Chemokine	ENSG00000121966	P61073	gamma	64	YES	NO	NO	YES	supported
HPA068544	CX3C1	Chemokine	ENSG00000168329	P49238	gamma	65	NO	NO	YES	NO	supported
HPA068994	APJ	Apelin	ENSG00000134817	P35414	gamma	66	NO	NO	YES	NO	supported
HPA069188	CCR10	Chemokine	ENSG00000184451	P46092	gamma	67	NO	NO	YES	NO	supported
HPA069496	CXCR1	Chemokine	ENSG00000163464	P25024	gamma	68	YES	NO	NO	YES	supported
HPA069637	NPBWR2	neuropeptide W neuropeptide B	ENSG00000125522	P48146	gamma	69	YES	NO	NO	YES	supported
HPA069612	GALR1	Galanin	ENSG00000166573	P47211	gamma	70	NO	NO	YES	NO	supported
HPA071281	SSTR4	Somatostatin	ENSG00000132671	P31391	gamma	71	NO	NO	YES	NO	supported
HPA070587	CCR5	Chemokine	ENSG00000160791	P51681	gamma	72	NO	YES	YES	NO	uncertain
HPA070831	OPRD1	Opioid	ENSG00000116329	P41143	gamma	73	YES	NO	NO	YES	supported
HPA071466	UTS2R	Urotensin	ENSG00000181408	Q9UKP6	gamma	74	NO	NO	YES	NO	supported
HPA074466	CCR7	Chemokine	ENSG00000126353	P32248	gamma	76	NO	NO	YES	NO	uncertain
HPA074467	CCR7	Chemokine	ENSG00000126353	P32248	gamma	77	NO	NO	YES	NO	uncertain
HPA074584	GALR1	Galanin	ENSG00000166573	P47211	gamma	78	NO	NO	YES	NO	supported
HPA074683	BDKRB2	Bradykinin	ENSG00000168398	P30411	gamma	79	YES	NO	NO	YES	supported
HPA074780	OPRL1	Opioid	ENSG00000125510	P41146	gamma	80	YES	NO	NO	YES	supported
HPA074834	SSTR2	Somatostatin	ENSG00000180616	P30874	gamma	81	NO	NO	YES	NO	uncertain
HPA075559	KISSR	Kisspeptin	ENSG00000116014	Q969F8	gamma	82	YES	NO	NO	YES	supported
HPA075543	FPR3	Formylpeptide	ENSG00000187474	P25089	gamma	83	YES	YES	NO	NO	supported
HPA076879	CXCR6	Chemokine	ENSG00000172215	O00574	gamma	84	NO	NO	YES	NO	supported
HPA077063	NPBWR2	neuropeptide W neuropeptide B	ENSG00000125522	P48146	gamma	85	NO	NO	YES	NO	supported
HPA068299	GPBAR	Bile Acid	ENSG00000179921	Q8TDU6	gamma	86	NO	NO	YES	NO	supported
HPA077743	CX3C1	Chemokine	ENSG00000168329	P49238	gamma	87	YES	NO	NO	YES	supported
HPA031506	SSTR1	Somatostatin	ENSG00000139874	P30872	gamma	88	NO	YES	YES	NO	supported
HPA031993	CXCR1	Chemokine	ENSG00000163464	P25024	gamma	89	NO	NO	YES	NO	supported
HPA032016	CXCR2	Chemokine	ENSG00000180871	P25025	gamma	90	NO	NO	YES	NO	supported
HPA046587	CX3C1	Chemokine	ENSG00000168329	P49238	gamma	91	NO	NO	YES	NO	supported
HPA027052	GPER1	Estrogen	ENSG00000164850	Q99527	gamma	92	YES	NO	NO	YES	supported
HPA027037	GPR182	Orphan	ENSG00000166856	O15218	gamma	93	YES	NO	NO	YES	supported
HPA027832	CXCR4	Chemokine	ENSG00000121966	P61073	gamma	94	NO	NO	YES	NO	supported
HPA027822	CCR3	Chemokine	ENSG00000183625	P51677	gamma	95	YES	YES	NO	NO	supported
HPA027870	SSTR5	Somatostatin	ENSG00000162009	P35346	gamma	96	YES	NO	NO	YES	supported
HPA029680	LTB4R2	Leukotriene	ENSG00000213906	Q9NPC1	gamma	267	NO	NO	YES	NO	uncertain
HPA030115	MCHR2	Melanin-concentrating hormone	ENSG00000152034	Q969V1	gamma	268	YES	NO	NO	YES	supported
HPA029154	FPR2	Formylpeptide	ENSG00000171049	P25090	gamma	269	NO	NO	YES	NO	uncertain
HPA067549	OPRK1	Opioid	ENSG00000082556	P41145	gamma	270	YES	NO	NO	YES	supported
HPA003596	AGTR1	Angiotensin	ENSG00000144891	P30556	gamma	271	YES	NO	NO	YES	supported
AF9069	GALR3	Galanin	ENSG00000128310	O60755	gamma	272	YES	NO	NO	YES	supported
HPA007586	CALCRL	Calcitonin	ENSG00000064989	Q16602	gsaf	129	YES	NO	NO	YES	uncertain
HPA032018	CRHR1	Corticotropin-releasing factor	ENSG00000120088	P34998	gsaf	131	NO	NO	YES	NO	supported
HPA037342	GRM7	Metabotropic Glutamate	ENSG00000196277	Q14831	gsaf	132	NO	NO	YES	NO	supported
HPA038428	GPRC6A	Orphan	ENSG00000173612	Q5T6X5	gsaf	133	YES	NO	NO	YES	uncertain
HPA038563	GPRC6A	Orphan	ENSG00000173612	Q5T6X5	gsaf	134	NO	NO	YES	NO	uncertain
HPA040469	ADGRG3	Adhesion	ENSG00000182885	Q86Y34	gsaf	135	NO	NO	YES	NO	supported
HPA042773	ADGRA1	Adhesion	ENSG00000197177	Q86SQ6	gsaf	136	YES	NO	NO	YES	supported
HPA046066	CRHR1	Corticotropin-releasing factor	ENSG00000120088	P34998	gsaf	137	NO	NO	YES	NO	supported
HPA046526	GPRC5A	Orphan	ENSG00000013588	Q8NFJ5	gsaf	138	YES	NO	NO	YES	supported
HPA046683	CRHR2	Corticotropin-releasing factor	ENSG00000106113	Q13324	gsaf	139	NO	YES	YES	NO	supported
HPA047203	GPRC5D	Orphan	ENSG00000111291	Q9NZD1	gsaf	140	NO	NO	YES	NO	supported
HPA052441	CRHR1	Corticotropin-releasing factor	ENSG00000120088	P34998	gsaf	141	NO	YES	YES	NO	supported
HPA052361	FZD5	Frizzled	ENSG00000163251	Q13467	gsaf	142	YES	NO	NO	YES	uncertain
HPA053811	FZD5	Frizzled	ENSG00000163251	Q13467	gsaf	143	NO	NO	YES	NO	uncertain
HPA055287	CRHR1	Corticotropin-releasing factor	ENSG00000120088	P34998	gsaf	144	YES	NO	NO	YES	supported
HPA057075	GCGR	Glucagon	ENSG00000215644	P47871	gsaf	145	YES	NO	NO	YES	supported
HPA058629	FZD6	Frizzled	ENSG00000164930	O60353	gsaf	146	YES	NO	NO	YES	supported
HPA062043	ADGRA1	Adhesion	ENSG00000197177	Q86SQ6	gsaf	147	YES	NO	NO	YES	supported
HPA062707	VIPR2	ViP and PACAP receptor	ENSG00000106018	P41587	gsaf	148	YES	NO	NO	YES	supported
HPA063352	CRHR1	Corticotropin-releasing factor	ENSG00000120088	P34998	gsaf	149	YES	NO	NO	YES	supported
HPA064241	GPRC5D	Orphan	ENSG00000111291	Q9NZD1	gsaf	150	YES	NO	NO	YES	supported
HPA065175	GLP1R	Glucagon	ENSG00000112164	P43220	gsaf	151	YES	NO	NO	YES	supported
HPA066333	GCGR	Glucagon	ENSG00000215644	P47871	gsaf	152	YES	NO	NO	YES	supported
HPA068054	GIPR	Glucagon	ENSG00000010310	P48546	gsaf	153	NO	NO	YES	NO	supported
HPA068313	GPR156	Orphan	ENSG00000175697	Q8NFN8	gsaf	154	YES	NO	NO	YES	supported
HPA070781	GRM4	Metabotropic Glutamate	ENSG00000124493	Q14833	gsaf	155	YES	NO	NO	YES	supported
HPA071228	GCGR	Glucagon	ENSG00000215644	P47871	gsaf	156	YES	NO	NO	YES	supported
HPA071739	GPRC5D	Orphan	ENSG00000111291	Q9NZD1	gsaf	157	YES	YES	NO	NO	supported
HPA071484	CRHR1	Corticotropin-releasing factor	ENSG00000120088	P34998	gsaf	158	YES	NO	NO	YES	supported
HPA071909	GPRC5D	Orphan	ENSG00000111291	Q9NZD1	gsaf	159	YES	NO	NO	YES	supported
HPA073345	CRHR2	Corticotropin-releasing factor	ENSG00000106113	Q13324	gsaf	160	YES	NO	NO	YES	supported
HPA074345	GCGR	Glucagon	ENSG00000215644	P47871	gsaf	161	NO	NO	YES	NO	supported
HPA074833	FZD4	Frizzled	ENSG00000174804	Q9ULV1	gsaf	162	NO	NO	YES	NO	supported
HPA076876	GPRC5C	Orphan	ENSG00000170412	Q9NQ84	gsaf	163	NO	NO	YES	NO	supported
HPA077370	GCGR	Glucagon	ENSG00000215644	P47871	gsaf	164	YES	NO	NO	YES	supported
HPA077988	GLP1R	Glucagon	ENSG00000112164	P43220	gsaf	165	YES	NO	NO	YES	supported
HPA036659	GRM7	Metabotropic Glutamate	ENSG00000196277	Q14831	gsaf	166	YES	NO	NO	YES	supported
HPA042328	FZD4	Frizzled	ENSG00000174804	Q9ULV1	gsaf	167	YES	NO	NO	YES	supported
HPA050483	GABBR1	GABA b	ENSG00000204681	Q9UBS5	gsaf	168	YES	NO	NO	YES	supported
HPA028644	GPR156	Orphan	ENSG00000175697	Q8NFN8	gsaf	169	YES	NO	NO	YES	supported
HPA027868	GRM2	Metabotropic Glutamate	ENSG00000164082	Q14416	gsaf	170	YES	NO	NO	YES	supported
HPA029776	GPRC5C	Orphan	ENSG00000170412	Q9NQ84	gsaf	171	YES	NO	NO	YES	supported
HPA014096	GRM5	Metabotropic Glutamate	ENSG00000168959	P41594	gsaf	172	NO	NO	YES	NO	supported
HPA008070	CALCRL	Calcitonin	ENSG00000064989	Q16602	gsaf	315	NO	NO	YES	NO	uncertain
HPA060527	GPR148	Orphan	ENSG00000173302	Q8TDV2	other	321	NO	YES	YES	NO	supported
HPA006970	GPR160	Orphan	ENSG00000173890	Q9UJ42	other	322	NO	NO	YES	NO	supported
HPA031412	GPR148	Orphan	ENSG00000173302	Q8TDV2	other	323	NO	NO	YES	NO	supported
HPA031413	GPR148	Orphan	ENSG00000173302	Q8TDV2	other	324	NO	NO	YES	NO	supported
HPA039103	GPR63	Orphan	ENSG00000112218	Q9BZJ6	other	325	NO	YES	YES	NO	uncertain
HPA052868	GPR19	Orphan	ENSG00000183150	Q15760	other	326	YES	YES	NO	NO	supported
HPA054928	GPR84	Orphan	ENSG00000139572	Q9NQS5	other	327	YES	NO	NO	YES	uncertain
HPA055940	GPR45	Orphan	ENSG00000135973	Q9Y5Y3	other	328	YES	NO	NO	YES	supported
HPA059117	GPR20	Orphan	ENSG00000204882	Q99678	other	329	YES	YES	NO	NO	supported
HPA068432	GPR146	Orphan	ENSG00000164849	Q96CH1	other	330	NO	YES	YES	NO	uncertain
HPA071337	GPR20	Orphan	ENSG00000204882	Q99678	other	331	YES	NO	NO	YES	supported
HPA073179	GPR20	Orphan	ENSG00000204882	Q99678	other	332	YES	YES	NO	NO	supported
HPA073287	GPR146	Orphan	ENSG00000164849	Q96CH1	other	333	NO	NO	YES	NO	uncertain
HPA027603	GPR84	Orphan	ENSG00000139572	Q9NQS5	other	334	YES	NO	NO	YES	uncertain
DF4968	GPR25	Orphan	ENSG00000170128	O00155	other	335	YES	YES	NO	NO	supported

## Sheet: Excluded binders
Antibody ID	GPCR gene name	Ligand family	Subfamily	ENSG ID	UniProt ID	Antigen ID	Published on HPA portal	Reason for exclusion
HPA062977	S1PR1	Lysophospholipid	alpha	ENSG00000170989	P21453	HPRR4040034	NO	Failed coupling
HPA029218	MC2R	Melanocortin	alpha	ENSG00000185231	Q01718	HPRR2770195	NO	Failed coupling
HPA014087	EDNRA	Endothelin	beta	ENSG00000151617	P25101	HPRR2090126	NO	Failed coupling
HPA007133	ADGRG5	Adhesion	adhesion	ENSG00000159618	Q8IZF4	HPRR1600040	YES	Wrong SBA, no target sample
HPA013375	ADGRE5	Adhesion	adhesion	ENSG00000123146	P48960	HPRR2050119	NO	Wrong SBA, no target sample
HPA013707	ADGRE5	Adhesion	adhesion	ENSG00000123146	P48960	HPRR2050119	YES	Wrong SBA, no target sample
HPA014489	GRM6	Metabotropic Glutamate	glutamate	ENSG00000113262	O15303	HPRR2090037	NO	Wrong SBA, no target sample
HPA014386	FZD10	Frizzled	frizzled	ENSG00000111432	Q9ULW2	HPRR2090028	NO	Wrong SBA, no target sample
HPA015149	GRM1	Metabotropic Glutamate	glutamate	ENSG00000152822	Q13255	HPRR2090131	NO	Wrong SBA, no target sample
HPA015701	GRM1	Metabotropic Glutamate	glutamate	ENSG00000152822	Q13255	HPRR2090131	YES	Wrong SBA, no target sample
HPA015738	GPRC5B	Orphan	glutamate	ENSG00000167191	Q9NZH0	HPRR2090166	NO	Wrong SBA, no target sample
HPA015247	GPRC5B	Orphan	glutamate	ENSG00000167191	Q9NZH0	HPRR2090166	YES	Wrong SBA, no target sample
HPA021508	GRM1	Metabotropic Glutamate	glutamate	ENSG00000152822	Q13255	HPRR2090130	NO	Wrong SBA, no target sample
HPA014282	CCR10	Chemokine	gamma	ENSG00000184451	P46092	HPRR2090281	NO	Failed coupling
HPA032003	ACKR3	Chemokine	gamma	ENSG00000144476	P25106	HPRR2710002	NO	Failed coupling
HPA064353	CXCR1	Chemokine	gamma	ENSG00000163464	P25024	HPRR2700168	NO	Failed coupling
HPA073597	CCR2	Chemokine	gamma	ENSG00000121807	P41597	HPRR3340073	NO	Failed coupling
