# Supplementary material for: Multiplexed selectivity screening of anti-GPCR antibodies
Source: Sci Adv. 2023 May 3;9(18):eadf9297. doi: 10.1126/sciadv.adf9297 (PMC10156119; doi:10.1126/sciadv.adf9297)
Supplement: Supplementary file 2 — Tables S1 to S3 [file sciadv.adf9297_tables_s1_to_s3.zip › adf9297_Table_S2.xlsx]

## Sheet: ANOVA_gpcr
group	Df	F value	anova_p
not frizzled	211	46.53	0
frizzled	4	45.07	6.34134e-13

## Sheet: Dunnett_gpcr
GPCR	diff	lwr.ci	upr.ci	pval	n
ACKR3	3793.21	1179.33	6407.1	2.80786e-05	4
ADGRA1	5452.71	2838.83	8066.6	1.22925e-11	4
ADGRE5	8591.71	5977.83	11205.6	0	4
ADGRG3	7877.59	5263.71	10491.5	0	4
ADGRG5	8390.59	5776.71	11004.5	0	4
ADORA1	9438.46	7372.01	11504.9	0	7
ADORA2A	11121.6	8507.71	13735.5	0	4
ADORA2B	9540.71	6926.83	12154.6	0	4
ADORA3	554.839	-2059.04	3168.72	1	4
ADRA2A	11430.8	8816.96	14044.7	0	4
ADRA2B	9366.21	6752.33	11980.1	0	4
ADRA2C	13459.5	10845.6	16073.3	0	4
ADRB1	12461.3	9847.46	15075.2	0	4
ADRB2	8856.21	6242.33	11470.1	0	4
ADRB3	12595.8	9981.96	15209.7	0	4
AGTR1	8052.68	5986.22	10119.1	0	7
AGTR2	11564.2	8950.33	14178.1	0	4
APLNR	9578.96	6965.08	12192.8	0	4
AVPR1A	6732.75	4666.29	8799.21	0	7
AVPR1B	9947.09	7333.21	12561	0	4
AVPR2	14573.6	11959.7	17187.5	0	4
BDKRB1	9533.96	6920.08	12147.8	0	4
BDKRB2	3426.21	812.332	6040.1	0.000371519	4
C3AR1	5149.61	3083.15	7216.06	0	7
C5AR1	13909.1	11295.2	16523	0	4
C5AR2	11082.8	8468.96	13696.7	0	4
CALCR	1095.34	-1518.54	3709.22	1	4
CALCRL	1821.71	-792.168	4435.6	0.826344	4
CCKAR	4832.59	2218.71	7446.47	5.03073e-09	4
CCKBR	9016.46	6402.58	11630.3	0	4
CCR10	10515.1	7901.21	13129	0	4
CCR2	10298.8	7684.96	12912.7	0	4
CCR3	11535.5	8921.58	14149.3	0	4
CCR4	6388.84	3774.96	9002.72	1.22125e-15	4
CCR5	14.7143	-2599.17	2628.6	1	4
CCR6	5695.34	3081.46	8309.22	7.64944e-13	4
CCR7	668.839	-1945.04	3282.72	1	4
CCR8	9547.34	6933.46	12161.2	0	4
CCRL2	8648.96	6035.08	11262.8	0	4
CHRM1	7876.96	5263.08	10490.8	0	4
CHRM2	3323.46	709.582	5937.35	0.000739766	4
CHRM3	6616.46	4002.58	9230.35	2.22045e-16	4
CHRM4	4925.34	2311.46	7539.22	2.05265e-09	4
CHRM5	5607.71	2993.83	8221.6	2.40508e-12	4
CMKLR1	12581.5	9967.58	15195.3	0	4
CNR1	7640.84	5026.96	10254.7	0	4
CNR2	6852.09	4238.21	9465.97	0	4
CRHR1	6871.46	4805.01	8937.92	0	7
CRHR2	9327.96	6714.08	11941.8	0	4
CX3CR1	8616.71	6002.83	11230.6	0	4
CXCR1	5501.71	2887.83	8115.6	9.48763e-12	4
CXCR2	5221.34	2607.46	7835.22	1.5525e-10	4
CXCR3	15333.6	12719.7	17947.5	0	4
CXCR4	16173.5	13559.6	18787.3	0	4
CXCR5	7574.71	4960.83	10188.6	0	4
CXCR6	12876.8	10810.3	14943.2	0	7
CYSLTR1	1182.71	-1431.17	3796.6	1	4
CYSLTR2	9921.46	7307.58	12535.3	0	4
DRD1	7561.09	4947.21	10175	0	4
DRD2	3593.71	979.832	6207.6	0.000119249	4
DRD3	5096.21	2482.33	7710.1	4.40226e-10	4
DRD4	2323.71	-290.168	4937.6	0.192419	4
DRD5	2968.84	354.957	5582.72	0.00690852	4
EDNRA	2002.96	-610.918	4616.85	0.575446	4
EDNRB	1281.71	-1332.17	3895.6	0.999993	4
F2R	10468	7854.08	13081.8	0	4
F2RL1	303.214	-2310.67	2917.1	1	4
F2RL2	2355.34	-258.543	4969.22	0.168032	4
F2RL3	507.714	-2106.17	3121.6	1	4
FFAR2	7686.71	5072.83	10300.6	0	4
FFAR4	71.8393	-2542.04	2685.72	1	4
FPR1	1110.71	-1503.17	3724.6	1	4
FPR2	1325.59	-1288.29	3939.47	0.999963	4
FPR3	4977.71	2363.83	7591.6	1.31652e-09	4
FSHR	172.964	-2440.92	2786.85	1	4
GABBR1	11819.5	9205.58	14433.3	0	4
GALR1	4824.84	2210.96	7438.72	5.47415e-09	4
GALR3	13136.5	10522.6	15750.3	0	4
GCGR	9273.96	6660.08	11887.8	0	4
GHSR	11885.5	9271.58	14499.3	0	4
GIPR	3195.46	581.582	5809.35	0.00173103	4
GLP1R	8614.71	6000.83	11228.6	0	4
GNRHR	5002.46	2388.58	7616.35	9.93666e-10	4
GPBAR1	13197.6	10583.7	15811.5	0	4
GPER1	11010.5	8396.58	13624.3	0	4
GPR1	7154.34	4540.46	9768.22	0	4
GPR12	13471.6	11405.2	15538.1	0	7
GPR141	4375.09	1761.21	6988.97	2.68611e-07	4
GPR143	7847.71	5233.83	10461.6	0	4
GPR146	1883.96	-490.212	4258.14	0.472759	5
GPR148	5177.16	2802.99	7551.34	1.0022e-12	5
GPR156	5698.71	3084.83	8312.6	7.75491e-13	4
GPR160	8246.36	5872.19	10620.5	0	5
GPR171	12353.2	9739.33	14967.1	0	4
GPR173	7527.34	4913.46	10141.2	0	4
GPR174	12698.8	10085	15312.7	0	4
GPR18	7680.46	5066.58	10294.3	0	4
GPR182	5166.21	2552.33	7780.1	2.17366e-10	4
GPR183	9867.96	7254.08	12481.8	0	4
GPR19	6222.26	3848.09	8596.44	0	5
GPR20	10738.8	8364.59	13112.9	0	5
GPR21	12734.2	10120.3	15348.1	0	4
GPR25	13423.7	11049.5	15797.8	0	5
GPR27	1871.34	-742.543	4485.22	0.764029	4
GPR31	7057.84	4443.96	9671.72	0	4
GPR32	17597	14983.1	20210.8	0	4
GPR34	6022.84	3408.96	8636.72	5.86198e-14	4
GPR37	9029.59	6415.71	11643.5	0	4
GPR4	8252.84	5638.96	10866.7	0	4
GPR45	5603.56	3229.39	7977.74	1.39888e-14	5
GPR55	4918.59	2304.71	7532.47	2.27111e-09	4
GPR6	14911.1	12297.2	17525	0	4
GPR61	13475.3	10861.5	16089.2	0	4
GPR62	7368.46	4754.58	9982.35	0	4
GPR63	126.464	-2247.71	2500.64	1	5
GPR68	11043.3	8429.46	13657.2	0	4
GPR84	1693.16	-681.012	4067.34	0.774078	5
GPR87	4659.59	2045.71	7273.47	2.19702e-08	4
GPRC5A	15297.7	12683.8	17911.6	0	4
GPRC5B	3138.09	524.207	5751.97	0.00246002	4
GPRC5C	5731.09	3117.21	8344.97	7.0699e-13	4
GPRC5D	15247	12633.1	17860.8	0	4
GPRC6A	36.5893	-2577.29	2650.47	1	4
GRM1	4583.59	1969.71	7197.47	5.09724e-08	4
GRM2	9154.59	6540.71	11768.5	0	4
GRM4	10187.3	7573.46	12801.2	0	4
GRM5	4547.96	1934.08	7161.85	6.05286e-08	4
GRM6	10478.6	7864.71	13092.5	0	4
GRM7	9578.71	6964.83	12192.6	0	4
GRPR	4832.71	2218.83	7446.6	4.8563e-09	4
HCAR1	3420.46	806.582	6034.35	0.000389478	4
HCAR2	8078.96	5465.08	10692.8	0	4
HCAR3	7487.82	5421.37	9554.28	0	7
HCRTR1	7419.59	4805.71	10033.5	0	4
HCRTR2	6859.71	4245.83	9473.6	0	4
HRH1	8900.96	6287.08	11514.8	0	4
HRH2	9995.96	7382.08	12609.8	0	4
HRH3	5584.59	2970.71	8198.47	2.65965e-12	4
HRH4	3534.59	920.707	6148.47	0.000178178	4
HTR1A	11547.7	8933.83	14161.6	0	4
HTR1B	9966.09	7352.21	12580	0	4
HTR1D	11659.2	9045.33	14273.1	0	4
HTR1E	8677.71	6063.83	11291.6	0	4
HTR1F	6843.71	4229.83	9457.6	0	4
HTR2A	8524.71	5910.83	11138.6	0	4
HTR2B	4998.96	2385.08	7612.85	1.00916e-09	4
HTR2C	1871.96	-741.918	4485.85	0.763226	4
HTR4	12903.5	10289.6	15517.3	0	4
HTR5A	12017.3	9403.46	14631.2	0	4
HTR6	6085.84	3471.96	8699.72	3.5083e-14	4
HTR7	3179.82	1113.37	5246.28	4.97137e-06	7
KISS1R	13333	10719.1	15946.8	0	4
LPAR1	10540.1	7926.21	13154	0	4
LPAR2	6675.59	4061.71	9289.47	1.11022e-16	4
LPAR4	1727.96	-885.918	4341.85	0.917485	4
LPAR6	1335.46	-1278.42	3949.35	0.99995	4
LTB4R	8165.46	5551.58	10779.3	0	4
LTB4R2	2234.71	-379.168	4848.6	0.27391	4
MAS1	8049.34	5435.46	10663.2	0	4
MC2R	10841.8	8227.96	13455.7	0	4
MCHR1	2532.34	-81.5427	5146.22	0.0746603	4
MCHR2	5239.34	2625.46	7853.22	8.81782e-11	4
MLNR	11411.7	8797.83	14025.6	0	4
MRGPRD	3665.34	1051.46	6279.22	7.00861e-05	4
MRGPRE	6541.21	3927.33	9155.1	0	4
MRGPRF	9057.96	6444.08	11671.8	0	4
MRGPRG	34.0893	-2579.79	2647.97	1	4
MRGPRX1	37.2143	-2576.67	2651.1	1	4
MRGPRX2	8915.96	6302.08	11529.8	0	4
MRGPRX3	11263.1	8649.21	13877	0	4
MRGPRX4	2796.71	182.832	5410.6	0.0187459	4
MTNR1A	10842.6	8228.71	13456.5	0	4
MTNR1B	12085.3	9471.46	14699.2	0	4
NMUR2	6570.59	3956.71	9184.47	1.11022e-16	4
NPBWR2	3015.34	401.457	5629.22	0.00529315	4
NPFFR2	3849.96	1236.08	6463.85	1.69886e-05	4
NPSR1	5651.21	3037.33	8265.1	1.93001e-12	4
NPY1R	4073.96	1460.08	6687.85	3.02505e-06	4
NPY4R	13070.5	10456.6	15684.3	0	4
NTSR1	6311.71	3697.83	8925.6	2.88658e-15	4
OPN3	7197.21	4583.33	9811.1	0	4
OPRD1	17949	15335.1	20562.8	0	4
OPRK1	11171.2	8557.33	13785.1	0	4
OPRL1	9572.96	6959.08	12186.8	0	4
OPRM1	3494.21	880.332	6108.1	0.000230078	4
OXER1	5455.09	2841.21	8068.97	1.00349e-11	4
OXGR1	13734.5	11120.6	16348.3	0	4
P2RY11	13686.5	11072.6	16300.3	0	4
P2RY8	2845.34	231.457	5459.22	0.0142995	4
PRLHR	12068.8	9454.96	14682.7	0	4
PROKR1	6914.09	4300.21	9527.97	0	4
PTAFR	9249.71	6635.83	11863.6	0	4
PTGDR	9121.46	6507.58	11735.3	0	4
PTGER1	6612.59	3998.71	9226.47	1.11022e-16	4
PTGFR	11253.1	8639.21	13867	0	4
QRFPR	7741.84	5127.96	10355.7	0	4
RXFP1	1527.46	-1086.42	4141.35	0.994169	4
S1PR1	7354.09	4740.21	9967.97	0	4
S1PR4	8858.71	6244.83	11472.6	0	4
SSTR1	8680.71	6066.83	11294.6	0	4
SSTR2	1885.09	-728.793	4498.97	0.745998	4
SSTR3	19127.6	16513.7	21741.5	0	4
SSTR4	18561.5	15947.6	21175.3	0	4
SSTR5	8760.21	6146.33	11374.1	0	4
SUCNR1	1371.25	-695.205	3437.71	0.912118	7
TAAR1	3000.96	387.082	5614.85	0.0057127	4
TAAR8	6220.21	3606.33	8834.1	1.37668e-14	4
TAAR9	10389.1	7775.21	13003	0	4
TACR1	511.339	-2102.54	3125.22	1	4
UTS2R	16148.5	13534.6	18762.3	0	4
VIPR2	11582	9515.51	13648.4	0	7
Mock (control)	NA	NA	NA	NA	28
FZD10	106.182	85.075	127.289	2.22045e-16	4
FZD4	27.3068	6.19999	48.4136	0.00714324	4
FZD5	5.80682	-15.3	26.9136	0.915846	4
FZD6	26.6818	5.57499	47.7886	0.00866019	4
Mock (for FZD)	NA	NA	NA	NA	22

## Sheet: ANOVA_subfam
group	Df	F value	anova_p
not frizzled	6	26.22	<2e-16
frizzled	1	18.68	0.000117

## Sheet: Dunnett_subfam
subfamily	N	dunnett_p
Rhodopsin (α)	245	<2e-16
Rhodopsin (β)	87	2.44e-14
Rhodopsin (γ)	210	<2e-16
Rhodopsin (δ)	193	1.22e-11
GSA	128	<2e-16
Other	45	2.53e-08
Mock (control)	28	NA
Frizzled	16	0.000117
Mock (for frizzled)	22	NA

## Sheet: ANOVA_repl
group	Df	F value	anova_p
GPCR	3	267.5	3.05e-13

## Sheet: Dunnett_repl
GPCR	diff	lwr.ci	upr.ci	pval	n
ADRB2	11390.2	9837.09	12943.2	3.7e-14	6
GPRC5A	15162.5	13609.4	16715.6	<2E-16	6
HCRTR2	8039.17	6486.09	9592.24	2.6e-13	6
Mock (Control)	NA	NA	NA	NA	1

## Sheet: Explanation
Sheet	Explanation
ANOVA_gpcr	P-values, degrees of freedom (Df) and F value from ANOVA test where each group is a GPCR or mock
Dunnett_gpcr	P-values, mean differences, sample sizes, and 95% CI from Dunnett's multiple comparison test where each group is a GPCR and is compared to mock. The N values are also the N of each group in the ANOVA
ANOVA_subfam	P-values, degrees of freedom (Df) and F value from ANOVA test where each group is a subfamily or mock
Dunnett_subfam	P-values, mean differences, sample sizes, and 95% CI from Dunnett's multiple comparison test where each group is a subfamily and is compared to mock. The N values are also the N of each group in the ANOVA
ANOVA_repl	P-values, degrees of freedom (Df) and F value from ANOVA test where each group is one of three GPCR (in biological triplicates + technical duplicates) or mock
Dunnett_repl	P-values, mean differences, sample sizes, and 95% CI from Dunnett's multiple comparison test where each group is a GPCR (in replicates) and is compared to mock. The N values are also the N of each group in the ANOVA
