# Supplementary material for: Multiplexed selectivity screening of anti-GPCR antibodies
Source: Sci Adv. 2023 May 3;9(18):eadf9297. doi: 10.1126/sciadv.adf9297 (PMC10156119; doi:10.1126/sciadv.adf9297)
Supplement: Supplementary file 2 — Tables S1 to S3 [file sciadv.adf9297_tables_s1_to_s3.zip › adf9297_Table_S3.xlsx]

## Sheet: Sheet1
HPA_ID	Test_ID	Type	Gene_name	Uniprot_ID	Ensg_ID	Specific	On_target	Off_target	Off_target_name	Antigen_Length	Antigen_Sequence	matched_subsequence	normalized_alignment_score	average_plDDT_score	plDDT_below_50	average_relative_ASA	relative_ASA_below_025	secondary_structure	relative_H-dssp	relative_E-dssp	relative_C-dssp
HPA013797	1	alpha	DRD5	P21918	ENSG00000169676	TRUE	TRUE	FALSE	NA	93	VETVNISNELISYNQDIVFHKEIAAAYIHMMPNAVTPGNREVDNDEEEGPFDRMFQIYQTSPDGDPVAESVWELDCEGEISLDKITPFTPNGF	VETVNISNELISYNQDIVFHKEIAAAYIHMMPNAVTPGNREVDNDEEEGPFDRMFQIYQTSPDGDPVAESVWELDCEGEISLDKITPFTPNGF	1	37.54	0.98	0.83	0	CCCCCHHHHHHHHHHHHHHHHHHHHHHHCCCCCCCCCCCCCCCCCCCCCCCCCCCCCCCCCCCCCCCCCCCCCCCCCCCCCCCCCCCCCCCCC	0.25	0	0.75
HPA012867	2	alpha	HTR2B	P41595	ENSG00000135914	FALSE	FALSE	TRUE	S1PR4	87	TIHALQKKAYLVKNKPPQRLTWLTVSTVFQRDETPCSSPEKVAMLDGSRKDKALPNSGDETLMRRTSTIGKKSVQTISNEQRASKVL	TIHALQKKAYLVKNKPPQRLTWLTVSTVFQRDETPCSSPEKVAMLDGSRKDKALPNSGDETLMRRTSTIGKKSVQTISNEQRASKVL	1	59.1	0.45	0.64	0.08	HHHHHHHHHHHHHCCCCCCHHHHHHHHHCCCCCCCCCCCCCCCCCCCCCCCCCCCCCHHHHHHHHHHHHHHHHHHHHHHHHHHHHHH	0.6	0	0.4
HPA014011	3	alpha	HTR2A	P28223	ENSG00000102468	TRUE	TRUE	FALSE	NA	63	TIKSLQKEATLCVSDLGTRAKLASFSFLPQSSLSSEKLFQRSIHREPGSYTGRRTMQSISNEQ	TIKSLQKEATLCVSDLGTRAKLASFSFLPQSSLSSEKLFQRSIHREPGSYTGRRTMQSISNEQ	1	64.04	0.36	0.58	0.111	HHHHHHHHHHHHHHHHHHHHHHHHCCCCCCCCCCCHHHHHHHHCCCHHHHHHHHHHHHHHHHH	0.78	0	0.22
HPA064731	4	alpha	HTR2A	P28223	ENSG00000102468	FALSE	FALSE	FALSE	NA	84	YRSAFSRYIQCQYKENKKPLQLILVNTIPALAYKSSQLQMGQKKNSKQDAKTTDNDCSMVALGKQHSEEASKDNSDGVNEKVSC	YRSAFSRYIQCQYKENKKPLQLILVNTIPALAYKSSQLQMGQKKNSKQDAKTTDNDCSMVALGKQHSEEASKDNSDGVNEKVSC	1	54.98	0.49	0.7	0.06	HHHHHHHHCCCCCCCCCCCHHHHHHHHHHHHHHHHHHHHHHHHHHHHHHHHCCCCCCCCCCCCCCCCCCCCCCCCCCCCCCCCC	0.48	0	0.52
HPA017304	5	alpha	DRD1	P21728	ENSG00000184845	TRUE	TRUE	FALSE	NA	109	FRKAFSTLLGCYRLCPATNNAIETVSINNNGAAMFSSHHEPRGSISKECNLVYLIPHAVGSSEDLKKEEAAGIARPLEKLSPALSVILDYDTDVSLEKIQPITQNGQHP	FRKAFSTLLGCYRLCPATNNAIETVSINNNGAAMFSSHHEPRGSISKECNLVYLIPHAVGSSEDLKKEEAAGIARPLEKLSPALSVILDYDTDVSLEKIQPITQNGQHP	1	42.21	0.86	0.83	0.028	HHHHHHHHCCHHHCCCCCCCCCCCCCCCCCCCCCCCCCCCCCCCCCCCCCCCCCCCCCCCCCCCCCCCCCCCCCCCCCCCCCCCCCCCCCCCCCCCCCCCCCCCCCCCC	0.1	0	0.9
HPA003431	6	alpha	ADRB2	P07550	ENSG00000169252	TRUE	TRUE	FALSE	NA	87	CRSPDFRIAFQELLCLRRSSLKAYGNGYSSNGNTGEQSGYHVEQEKENKLLCEDLPGTEDFVGHQGTVPSDNIDSQGRNCSTNDSLL	CRSPDFRIAFQELLCLRRSSLKAYGNGYSSNGNTGEQSGYHVEQEKENKLLCEDLPGTEDFVGHQGTVPSDNIDSQGRNCSTNDSLL	1	48.68	0.76	0.82	0.057	CCCHHHHHHHHHHCCCCCCCCCCCCCCCCCCCCCCCCCCCCCCCCCCCCCCCCCCCCCCCCCCCCCCCCCCCCCCCCCCCCCCCCCC	0.11	0	0.89
HPA065695	7	alpha	ADRB1	P08588	ENSG00000043591	TRUE	TRUE	FALSE	NA	25	LRVFREAQKQVKKIDSCERRFLGGP	LRVFREAQKQVKKIDSCERRFLGGP	1	83.81	0	0.5	0.12	HHHHHHHHHHHHHHHHHHHHHHCCC	0.88	0	0.12
HPA003905	8	alpha	GPR173	Q9NS66	ENSG00000184194	TRUE	TRUE	FALSE	NA	72	KPVQMVPAISQNWTFHGPGATGQAAANWIAGFGRGPMPPTLLGIRQNGHAASRRLLGMDEVKGEKQLGRMFY	KPVQMVPAISQNWTFHGPGATGQAAANWIAGFGRGPMPPTLLGIRQNGHAASRRLLGMDEVKGEKQLGRMFY	1	66.43	0.15	0.54	0.139	CCCCCCCCCCCCCCCCCCCCCCHHHHHHHHHHCCCCCCCCCCCCCCCHHHHHHHHHHHHHHHHHHHHHHHHH	0.49	0	0.51
HPA013770	9	alpha	HRH2	P25021	ENSG00000113749	TRUE	TRUE	FALSE	NA	68	NRDFRTGYQQLFCCRLANRNSHKTSLRSNASQLSRTQSREPRQQEEKPLKLQVWSGTEVTAPQGATDR	NRDFRTGYQQLFCCRLANRNSHKTSLRSNASQLSRTQSREPRQQEEKPLKLQVWSGTEVTAPQGATDR	1	51.8	0.55	0.73	0.059	CHHHHHHHHHHHHHHHHHHHHHHHHHHHHHHHHCCCCCCCCCCCCCCCCCCCCCCCCCCCCCCCCCCC	0.47	0	0.53
HPA014012	10	alpha	HRH2	P25021	ENSG00000113749	TRUE	TRUE	FALSE	NA	68	NRDFRTGYQQLFCCRLANRNSHKTSLRSNASQLSRTQSREPRQQEEKPLKLQVWSGTEVTAPQGATDR	NRDFRTGYQQLFCCRLANRNSHKTSLRSNASQLSRTQSREPRQQEEKPLKLQVWSGTEVTAPQGATDR	1	51.8	0.55	0.73	0.059	CHHHHHHHHHHHHHHHHHHHHHHHHHHHHHHHHCCCCCCCCCCCCCCCCCCCCCCCCCCCCCCCCCCC	0.47	0	0.53
HPA019616	11	alpha	LPAR2	Q9HBW0	ENSG00000064547	TRUE	TRUE	FALSE	NA	91	LLLDGLGCESCNVLAVEKYFLLLAEANSLVNAAVYSCRDAEMRRTFRRLLCCACLRQSTRESVHYTSSAQGGASTRIMLPENGHPLMDSTL	LLLDGLGCESCNVLAVEKYFLLLAEANSLVNAAVYSCRDAEMRRTFRRLLCCACLRQSTRESVHYTSSAQGGASTRIMLPENGHPLMDSTL	1	72.16	0.27	0.55	0.231	HHHHHCCCHHHCHHHHHHHHHHHHHHHHHHHHHHHHHHCHHHHHHHHHHHHHHHHHHHHHHHHHHHCCCCCCCCCCCCCCCCCCCCCCCCC	0.67	0	0.33
HPA030552	12	alpha	DRD3	P35462	ENSG00000151577	TRUE	TRUE	FALSE	NA	106	KQRRRKRILTRQNSQCNSVRPGFPQQTLSPDPAHLELKRYYSICQDTALGGPGFQERGGELKREEKTRNSLSPTIAPKLSLEVRKLSNGRLSTSLKLGPLQPRGVP	KQRRRKRILTRQNSQCNSVRPGFPQQTLSPDPAHLELKRYYSICQDTALGGPGFQERGGELKREEKTRNSLSPTIAPKLSLEVRKLSNGRLSTSLKLGPLQPRGVP	1	45.61	0.71	0.73	0.047	HHHHHHHHHHHHHHHHCCCCCCCCCCCCCCCCHHHHHHHHHHHHHHCCCCCCCCCCCCCCCCCCCCCCCCCCCCCCCCEEEEEEECCCCCEEEEEEECCCCCCCCC	0.28	0.13	0.58
HPA035009	13	alpha	HRH4	Q9H3N8	ENSG00000134489	TRUE	TRUE	FALSE	NA	81	QSHPGLTAVSSNICGHSFRGRLSSRRSLSASTEVPASFHSERQRRKSSLMFSSRTKMNSNTIASKMGSFSQSDSVALHQRE	QSHPGLTAVSSNICGHSFRGRLSSRRSLSASTEVPASFHSERQRRKSSLMFSSRTKMNSNTIASKMGSFSQSDSVALHQRE	1	41.44	0.68	0.8	0	HHCCCCCCCCCCCCCCCCCCCCCCCCCCCCCCCCCCCCCCCCCCCCCCCCCCCHHHHHHHHHHHHHHHHHHHHHHHHHHHH	0.37	0	0.63
HPA040607	14	alpha	HTR4	Q13639	ENSG00000164270	TRUE	TRUE	FALSE	NA	33	QGWNNIGIIDLIEKRKFNQNSNSTYCVFMVNKP	QGWNNIGIIDLIEKRKFNQNSNSTYCVFMVNKP	1	89.35	0	0.41	0.424	CCHHHCCCHHHHHHHHEECCCCEECCCCCCCHH	0.39	0.12	0.48
HPA040591	15	alpha	HTR4	Q13639	ENSG00000164270	TRUE	TRUE	FALSE	NA	69	FRRAFLIILCCDDERYRRPSILGQTVPCSTTTINGSTHVLRDAVECGGQWESQCHPPATSPLVAAQPSD	FRRAFLIILCCDDERYRRPSILGQTVPCSTTTINGSTHVLRDAVECGGQWESQCHPPATSPLVAAQPSD	1	46.85	0.68	0.76	0.072	HHHHHHHHHCCCCHHHCCCCCCCCCCCCCCCCCCCCCCCCCCCCCCCCCCCCCCCCCCCCCCCCCCCCC	0.17	0	0.83
HPA042256	16	alpha	CNR1	P21554	ENSG00000118432	TRUE	TRUE	FALSE	NA	56	RSMFPSCEGTAQPLDNSMGDSDCLHKHANNAASVHRAAESCIKSTVKIAKVTMSVS	RSMFPSCEGTAQPLDNSMGDSDCLHKHANNAASVHRAAESCIKSTVKIAKVTMSVS	1	41.55	0.85	0.75	0.054	HHHCCCCCCCCCCCCCCCCCCCCCHHHHHHHHHHHHHHHHHHCCCCCCCCCCCCCC	0.38	0	0.62
HPA042350	17	alpha	MTNR1A	P48039	ENSG00000168412	TRUE	TRUE	FALSE	NA	50	NFRKEYRRIIVSLCTARVFFVDSSNDVADRVKWKPSPLMTNNNVVKVDSV	NFRKEYRRIIVSLCTARVFFVDSSNDVADRVKWKPSPLMTNNNVVKVDSV	1	61.49	0.44	0.68	0.1	HHHHHHHHHHHHHHHHHHHHHHHHHHHHHCCCCCCCCCCCCCCCCCCCCC	0.58	0	0.42
HPA045482	18	alpha	HTR6	P50406	ENSG00000158748	TRUE	TRUE	FALSE	NA	31	LTAQLLLPGEATQDPPLPTRAAAAVNFFNID	LTAQLLLPGEATQDPPLPTRAAAAVNFFNID	1	37.18	0.97	0.87	0	CCCCCCCCCCCCCCCCCCCCCCCCCCCCCCC	0	0	1
HPA045726	19	alpha	CHRM4	P08173	ENSG00000180720	TRUE	TRUE	FALSE	NA	99	PVADKDTSNESSSGSATQNTKERPATELSTTEATTPAMPAPPLQPRALNPASRWSKIQIVTKQTGNECVTAIEIVPATPAGMRPAANVARKFASIARNQ	PVADKDTSNESSSGSATQNTKERPATELSTTEATTPAMPAPPLQPRALNPASRWSKIQIVTKQTGNECVTAIEIVPATPAGMRPAANVARKFASIARNQ	1	50.86	0.49	0.74	0.04	CCCCCCCCCCCCCCCCCCCCCCCCCCCCCCCCCCCCCCCCCCCCCCCCCCCCCCCEEEEEEEEECCEEEEEEEEECCCHHHHHHHHHHHHHHHHHHHHH	0.21	0.18	0.61
HPA044383	20	alpha	ADORA1	P30542	ENSG00000163485	TRUE	TRUE	FALSE	NA	38	NNLSAVERAWAANGSMGEPVIKCEFEKVISMEYMVYFN	NNLSAVERAWAANGSMGEPVIKCEFEKVISMEYMVYFN	1	95.59	0	0.35	0.395	ECHHHHHHHHHHCCCCCCCEECCCHHHHECHHHHHHHH	0.58	0.11	0.32
HPA046586	21	alpha	PTGDR	Q13258	ENSG00000168229	FALSE	FALSE	FALSE	NA	41	RNLYAMHRRLQRHPRSCTRDCAEPRADGREASPQPLEELDH	RNLYAMHRRLQRHPRSCTRDCAEPRADGREASPQPLEELDH	1	57.87	0.46	0.64	0.098	HHHHHHHHHHHHCCCCCCCCCCCCCCCCCCCCCHHHHHHHH	0.49	0	0.51
HPA046652	22	alpha	MC2R	Q01718	ENSG00000185231	FALSE	FALSE	FALSE	NA	27	NILIILRNMGYLKPRGSFETTADDIID	NILIILRNMGYLKPRGSFETTADDIID	1	84.59	0	0.42	0.333	HHHHHHHHCCCCCCCCHHHHHHHHHHH	0.7	0	0.3
HPA047209	23	alpha	MTNR1B	P49286	ENSG00000134640	FALSE	FALSE	TRUE	HTR1A, HTR1A, HTR1A, HTR1A	27	VLQARRKAKPESRLCLKPSDLRSFLTM	VLQARRKAKPESRLCLKPSDLRSFLTM	1	74.14	0.03	0.49	0.259	HHHHHHHCCCCCCCCCCHHHHHHHHHH	0.63	0	0.37
HPA047993	24	alpha	DRD2	P14416	ENSG00000149295	TRUE	TRUE	FALSE	NA	32	NLSWYDDDLERQNWSRPFNGSDGKADRPHYNY	NLSWYDDDLERQNWSRPFNGSDGKADRPHYNY	1	44.2	0.74	0.85	0	CCCCCCCCCCCCCCCCCCCCCCCCCCHHHHHH	0.19	0	0.81
HPA048036	25	alpha	CHRM3	P20309	ENSG00000133019	TRUE	TRUE	FALSE	NA	140	RCHFWFTTKSWKPSSEQMDQDHSSSDSWNNNDAAASLENSASSDEEDIGSETRAIYSIVLKLPGHSTILNSTKLPSSDNLQVPEEELGMVDLERKADKLQAQKSVDDGGSFPKSFSKLPIQLESAVDTAKTSDVNSSVGK	RCHFWFTTKSWKPSSEQMDQDHSSSDSWNNNDAAASLENSASSDEEDIGSETRAIYSIVLKLPGHSTILNSTKLPSSDNLQVPEEELGMVDLERKADKLQAQKSVDDGGSFPKSFSKLPIQLESAVDTAKTSDVNSSVGK	1	33.88	0.99	0.82	0	CCCCCCCCCCCCCCCCCCCCCCCCCCCCCCCCCCCHHHCCCCCHHHHHHHHHHHHHHHHCCCCCCCCCCCCCCCCCCCCCCCCCCCCCCCCCCCCCCCCCCCCCCCCCCCCCCCCCCCCCCCCCCCCCCCCCCCCCCCCC	0.14	0	0.86
HPA048200	26	alpha	HTR4	Q13639	ENSG00000164270	TRUE	TRUE	FALSE	NA	69	FRRAFLIILCCDDERYRRPSILGQTVPCSTTTINGSTHVLRDAVECGGQWESQCHPPATSPLVAAQPSD	FRRAFLIILCCDDERYRRPSILGQTVPCSTTTINGSTHVLRDAVECGGQWESQCHPPATSPLVAAQPSD	1	46.85	0.68	0.76	0.072	HHHHHHHHHCCCCHHHCCCCCCCCCCCCCCCCCCCCCCCCCCCCCCCCCCCCCCCCCCCCCCCCCCCCC	0.17	0	0.83
HPA048578	27	alpha	ADRA2A	P08913	ENSG00000150594	TRUE	TRUE	FALSE	NA	27	GNASWNGTEAPGGGARATPYSLQVTLT	GNASWNGTEAPGGGARATPYSLQVTLT	1	63.95	0.47	0.68	0.074	CCCCCCCCCCCCCCCCCCCCCHHHHHH	0.22	0	0.78
HPA048930	28	alpha	DRD5	P21918	ENSG00000169676	TRUE	TRUE	FALSE	NA	25	PRSNDTAYPGQLALYQQLAQGNAVG	PGSNGTAYPGQFALYQQLAQGNAVG	0.82	42.22	1	0.74	0	CCCCCCCCCHHHHHHHHHHHHCCCC	0.48	0	0.52
HPA049048	29	alpha	DRD3	P35462	ENSG00000151577	TRUE	TRUE	FALSE	NA	106	KQRRRKRILTRQNSQCNSVRPGFPQQTLSPDPAHLELKRYYSICQDTALGGPGFQERGGELKREEKTRNSLSPTIAPKLSLEVRKLSNGRLSTSLKLGPLQPRGVP	KQRRRKRILTRQNSQCNSVRPGFPQQTLSPDPAHLELKRYYSICQDTALGGPGFQERGGELKREEKTRNSLSPTIAPKLSLEVRKLSNGRLSTSLKLGPLQPRGVP	1	45.61	0.71	0.73	0.047	HHHHHHHHHHHHHHHHCCCCCCCCCCCCCCCCHHHHHHHHHHHHHHCCCCCCCCCCCCCCCCCCCCCCCCCCCCCCCCEEEEEEECCCCCEEEEEEECCCCCCCCC	0.28	0.13	0.58
HPA049243	30	alpha	OPN3	Q9H1Y3	ENSG00000054277	TRUE	TRUE	FALSE	NA	90	IRKFRRSLLQLLCLRLLRCQRPAKDLPAAGSEMQIRPIVMSQKDGDRPKKKVTFNSSSIIFIITSDESLSVDDSDKTNGSKVDVIQVRPL	IRKFRRSLLQLLCLRLLRCQRPAKDLPAAGSEMQIRPIVMSQKDGDRPKKKVTFNSSSIIFIITSDESLSVDDSDKTNGSKVDVIQVRPL	1	46.94	0.75	0.79	0.056	CHHHHHHHHHHHHHHHHHHCCCCCCCCCCCCCCCCCCCCCCCCCCCCCCCCCCCCCCCCCCCCCCCCCCCCCCCCCCCCCCCCCCCCCCC	0.2	0	0.8
HPA049191	31	alpha	DRD1	P21728	ENSG00000184845	TRUE	TRUE	FALSE	NA	109	FRKAFSTLLGCYRLCPATNNAIETVSINNNGAAMFSSHHEPRGSISKECNLVYLIPHAVGSSEDLKKEEAAGIARPLEKLSPALSVILDYDTDVSLEKIQPITQNGQHP	FRKAFSTLLGCYRLCPATNNAIETVSINNNGAAMFSSHHEPRGSISKECNLVYLIPHAVGSSEDLKKEEAAGIARPLEKLSPALSVILDYDTDVSLEKIQPITQNGQHP	1	42.21	0.86	0.83	0.028	HHHHHHHHCCHHHCCCCCCCCCCCCCCCCCCCCCCCCCCCCCCCCCCCCCCCCCCCCCCCCCCCCCCCCCCCCCCCCCCCCCCCCCCCCCCCCCCCCCCCCCCCCCCCC	0.1	0	0.9
HPA049294	32	alpha	ADORA2A	P29274	ENSG00000128271	FALSE	FALSE	FALSE	NA	28	NCGQPKEGKNHSQGCGEGQVACLFEDVV	NCGQPKEGKNHSQGCGEGQVACLFEDVV	1	87.1	0	0.42	0.321	CCCCCCHHHHHHCCCCCCEEECCHHHHC	0.36	0.11	0.54
HPA049668	33	alpha	PTGDR	Q13258	ENSG00000168229	TRUE	TRUE	FALSE	NA	25	AYYGAFKDVKEKNRTSEEAEDLRAL	AYYGAFKDVKEKNRTSEEAEDLRAL	1	85.15	0	0.36	0.48	HHHHHHCCCCHHHHHHHHHHHHHHH	0.84	0	0.16
HPA049704	34	alpha	TAAR1	Q96RJ0	ENSG00000146399	FALSE	FALSE	FALSE	NA	25	ELNFKGAEEIYYKHVHCRGGCSVFF	ELNFKGAEEIYYKHVHCRGGCSVFF	1	91.94	0	0.36	0.36	CHHHCCCHHHHHHHHCCECCCCCCC	0.44	0.04	0.52
HPA050350	35	alpha	CHRM1	P11229	ENSG00000168539	FALSE	FALSE	TRUE	LPAR1, LPAR1	25	NTSAPPAVSPNITVLAPGKGPWQVA	NTSAPPAVSPNITVLAPGKGPWQVA	1	59.75	0.56	0.7	0.16	CCCCCCCCCCCCCCCCCCCCHHHHH	0.2	0	0.8
HPA050667	36	alpha	LPAR1	Q92633	ENSG00000198121	TRUE	TRUE	FALSE	NA	50	RDKEMSATFRQILCCQRSENPTGPTEGSDRSASSLNHTILAGVHSNDHSV	RDKEMSATFRQILCCQRSENPTGPTEGSDRSASSLNHTILAGVHSNDHSV	1	57.55	0.61	0.74	0.1	HCHHHHHHHHHHHCCCCCCCCCCCCCCCCCCCCCCCCCCCCCCCCCCCCC	0.24	0	0.76
HPA050953	37	alpha	HRH3	Q9Y5N1	ENSG00000101180	TRUE	TRUE	FALSE	NA	50	SGSSSRGTERPRSLKRGSKPSASSASLEKRMKMVSQSFTQRFRLSRDRKV	SGSSSRGTERPRSLKRGSKPSASSASLEKRMKMVSQSFTQRFRLSRDRKV	1	64.92	0.32	0.68	0.06	CCCCCCCCCCCCCCCCCCCCCHHHHHHHHHHHHHHHHHHHHHHHHHHHHH	0.58	0	0.42
HPA050972	38	alpha	GPR12	P47775	ENSG00000132975	TRUE	TRUE	FALSE	NA	34	MNEDLKVNLSGLPRDYLDAAAAENISAAVSSRVP	MNEDLKVNLSGLPRDYLDAAAAENISAAVSSRVP	1	41.36	0.95	0.89	0	CCCCCCCCCCCCCHHHCCCCCCCCCCCCCCCCCC	0.09	0	0.91
HPA052157	39	alpha	ADORA1	P30542	ENSG00000163485	TRUE	TRUE	FALSE	NA	32	RIQKFRVTFLKIWNDHFRCQPAPPIDEDLPGV	RIQKFRVTFLKIWNDHFRCQPAPPIDEDLP	0.94	82.3	0.03	0.6	0.167	HCHHHHHHHHHHHHHHHCCCCCCCCCCCCC	0.53	0	0.47
HPA052328	40	alpha	HTR6	P50406	ENSG00000158748	FALSE	FALSE	FALSE	NA	31	LTAQLLLPGEATQDPPLPTRAAAAVNFFNID	LTAQLLLPGEATQDPPLPTRAAAAVNFFNID	1	37.18	0.97	0.87	0	CCCCCCCCCCCCCCCCCCCCCCCCCCCCCCC	0	0	1
HPA052903	41	alpha	HTR2C	P28335	ENSG00000147246	TRUE	TRUE	FALSE	NA	77	IYRRAFSNYLRCNYKVEKKPPVRQIPRVAATALSGRELNVNIYRHTNEPVIEKASDNEPGIEMQVENLELPVNPSSV	IYRRAFSNYLRCNYKVEKKPPVRQIPRVAATALSGRELNVNIYRHTNEPVIEKASDNEPGIEMQVENLELPVNPSSV	1	48.33	0.74	0.78	0.052	HHHHHHHHHHCCCCCCCCCCCCCCCCHHHHHHHHCCCCCCCCCCCCCCCCCCCCCCCCCCCCCCCCCCCCCCCCCCC	0.23	0	0.77
HPA053037	42	alpha	ADORA1	P30542	ENSG00000163485	TRUE	TRUE	FALSE	NA	38	NNLSAVERAWAANGSMGEPVIKCEFEKVISMEYMVYFN	NNLSAVERAWAANGSMGEPVIKCEFEKVISMEYMVYFN	1	95.59	0	0.35	0.395	ECHHHHHHHHHHCCCCCCCEECCCHHHHECHHHHHHHH	0.58	0.11	0.32
HPA054170	43	alpha	GPR12	P47775	ENSG00000132975	TRUE	TRUE	FALSE	NA	24	WNCLRDESTCSVVRPLTKNNAAIL	WNCLRDESTCSVVRPLTKNNAAIL	1	94.82	0	0.32	0.5	CCCCCCHHHEECCCCCEHHHHHHH	0.42	0.12	0.46
HPA055270	44	alpha	HTR1B	P28222	ENSG00000135312	TRUE	TRUE	FALSE	NA	47	GSTSSVTSINSRVPDVPSESGSPVYVNQVKVRVSDALLEKKKLMAAR	GSTSSVTSINSRVPDVPSESGSPVYVNQVKVRVSDALLEKKKLMAAR	1	58.81	0.43	0.73	0.021	CCCCCCCCCCCCCCCCCCCCCCCHHHHHHHHHHHHHHHHHHHHHHHH	0.51	0	0.49
HPA055614	45	alpha	TAAR1	Q96RJ0	ENSG00000146399	FALSE	FALSE	FALSE	NA	30	KEQARLISDANQKLQIGLEMKNGISQSKER	KEQARLISDANQKLQIGLEMKNGISQSKER	1	67.66	0	0.62	0	HHHHHHHHHHHCCCCCCCHHHHHHHHHHHH	0.77	0	0.23
HPA055683	46	alpha	PTGER1	P34995	ENSG00000160951	FALSE	FALSE	FALSE	NA	34	SSASSIASASTFFGGSRSSGSARRARAHDVEMVG	SSASSIASASTFFGGSRSSGSARRARAHDVEMVG	1	49.55	0.52	0.65	0.118	CCCCCCCCCCCCCCHHHHHHHHHHHHHHHHHHHH	0.59	0	0.41
HPA055708	47	alpha	HTR4	Q13639	ENSG00000164270	TRUE	TRUE	FALSE	NA	46	RIYVTAKEHAHQIQMLQRAGASSESRPQSADQHSTHRMRTETKAAK	RIYVTAKEHAHQIQMLQRAGASSESRPQSADQHSTHRMRTETKAAK	1	77.85	0	0.52	0.174	HHHHHHHHHHHHHHHHHHHHCCCCCCCHHHHHHHHHHHHHHHHHHH	0.85	0	0.15
HPA055573	48	alpha	HRH1	P35367	ENSG00000196639	TRUE	TRUE	FALSE	NA	73	ASEISEDQMLGDSQSFSRTDSDTTTETAPGKGKLRSGSNTGLDYIKFTWKRLRSHSRQYVSGLHMNRERKAAK	ASEISEDQMLGDSQSFSRTDSDTTTETAPGKGKLRSGSNTGLDYIKFTWKRLRSHSRQYVSGLHMNRERKAAK	1	57.31	0.48	0.7	0.096	CCCCCCCCCCCCCCCCCCCCCCCCCCCCCCCCCCCCCCCHHHHHHHHHHHHHHHHHHHHHHHHHHHHHHHHHH	0.47	0	0.53
HPA055556	49	alpha	CNR2	P34972	ENSG00000188822	TRUE	TRUE	FALSE	NA	32	WKAHQHVASLSGHQDRQVPGMARMRLDVRLAK	WKAHQHVASLSGHQDRQVPGMARMRLDVRLAK	1	74.65	0	0.5	0.312	HHHHHHHHHHHCCCCCCCCCHHHHHHHHHHHH	0.72	0	0.28
HPA055769	50	alpha	HTR7	P34969	ENSG00000148680	TRUE	TRUE	FALSE	NA	74	NRDLRTTYRSLLQCQYRNINRKLSAAGMHEALKLAERPERPEFVLRACTRRVLLRPEKRPPVSVWVLQSPDHHN	NRDLRTTYRSLLQCQYRNINRKLSAAGMHEALKLAERPERPEFVLRACTRRVLLRPEKRPPVSVWVLQSPDHHN	1	62.39	0.29	0.57	0.135	CHHHHHHHHHHHCCCHHHHHHHHHHHHHHHHHHHHHCCCCHHHHHHHHHHHHHCCCCCCCCCCCCCCCCCCCCC	0.61	0	0.39
HPA055774	51	alpha	HTR1D	P28221	ENSG00000179546	TRUE	TRUE	FALSE	NA	65	YRAARNRILNPPSLYGKRFTTAHLITGSAGSSLCSLNSSLHEGHSHSAGSPLFFNHVKIKLADSA	YRAARNRILNPPSLYGKRFTTAHLITGSAGSSLCSLNSSLHEGHSHSAGSPLFFNHVKIKLADSA	1	51.2	0.64	0.78	0.031	HHHHHHHHHCCCCCCCCCCCCCCCCCCCCCCCCCCCCCCCCCCCCCCCCCCCCCCHHHHHHHHHH	0.29	0	0.71
HPA055996	52	alpha	ADRA2B	P18089	ENSG00000274286	TRUE	TRUE	FALSE	NA	54	SPASACSPPLQQPQGSRVLATLRGQVLLGRGVGAIGGQWWRRRAQLTREKRFTF	SPASACSPPLQQPQGSRVLATLRGQVLLGRGVGAIGGQWWRRRAQLTREKRFTF	1	54.36	0.47	0.69	0.074	CCCCCCCCCCCCCCCCCCCCCCCCCCCCCCCCHHHHHHHHHHHHHHHHHHHHHH	0.41	0	0.59
HPA056720	53	alpha	CHRM5	P08912	ENSG00000184984	TRUE	TRUE	FALSE	NA	103	SDSVTKAEKRKPAHRALFRSCLRCPRPTLAQRERNQASWSSSRRSTSTTGKPSQATGPSANWAKAEQLTTCSSYPSSEDEDKPATDPVLQVVYKSQGKESPGE	SDSVTKAEKRKPAHRALFRSCLRCPRPTLAQRERNQASWSSSRRSTSTTGKPSQATGPSANWAKAEQLTTCSSYPSSEDEDKPATDPVLQVVYKSQGKESPGE	1	36.32	0.92	0.87	0	HHHHHHHHCCCCCCCCCCCCCCCCCCCCCCCCCCCCCCCCCCCCCCCCCCCCCCCCCCCCCCCCCCCCCCCCCCCCCCCCCCCCCCCCCCCCCCCCCCCCCCC	0.08	0	0.92
HPA057688	54	alpha	ADRA2C	P18825	ENSG00000184160	TRUE	TRUE	FALSE	NA	27	LTASRSPGPGGRLSRASSRSVEFFLSR	LTASRSPGPGGRLSRASSRSVEFFLSR	1	55.33	0.52	0.75	0	CCCCCCCCCCCCCCHHHHHHHHHHHHH	0.48	0	0.52
HPA058350	55	alpha	CNR1	P21554	ENSG00000118432	TRUE	TRUE	FALSE	NA	47	LWKAHSHAVRMIQRGTQKSIIIHTSEDGKVQVTRPDQARMDIRLAKT	LWKAHSHAVRMIQRGTQKSIIIHTSEDGKVQVTRPDQARMDIRLAKT	1	65.79	0.15	0.56	0.128	HHHHHHHHHHHHHHHHHHCCCCCCCCCCCCCCCCCHHHHHHHHHHHH	0.64	0	0.36
HPA059688	56	alpha	ADRA2B	P18089	ENSG00000274286	TRUE	TRUE	FALSE	NA	50	IAKRSNRRGPRAKGGPGQGESKQPRPDHGGALASAKLPALASVASAREVN	IAKRSNRRGPRAKGGPGQGESKQPRPDHGGALASAKLPALASVASAREVN	1	45.64	0.79	0.83	0	HHHHHHCCCCCCCCCCECCCCCCCCCCCCCCCCCCCCCCCCCCCCCCCCC	0.12	0.02	0.86
HPA060641	57	alpha	ADORA1	P30542	ENSG00000163485	TRUE	TRUE	FALSE	NA	32	RIQKFRVTFLKIWNDHFRCQPAPPIDEDLPGV	RIQKFRVTFLKIWNDHFRCQPAPPIDEDLP	0.94	82.3	0.03	0.6	0.167	HCHHHHHHHHHHHHHHHCCCCCCCCCCCCC	0.53	0	0.47
HPA063658	59	alpha	HTR2B	P41595	ENSG00000135914	TRUE	TRUE	FALSE	NA	63	RYITCNYRATKSVKTLRKRSSKIYFRNPMAENSKFFKKHGIRNGINPAMYQSPMRLRSSTIQS	RYITCNYRATKSVKTLRKRSSKIYFRNPMAENSKFFKKHGIRNGINPAMYQSPMRLRSSTIQS	1	45.79	0.83	0.83	0.032	HHHCCCCCCCCCCHHHHHHHCCCCCCCCCCCCCCCCCCCCCCCCCCCCCCCCCCCCCCCCCCC	0.16	0	0.84
HPA063228	60	alpha	HRH3	Q9Y5N1	ENSG00000101180	TRUE	TRUE	FALSE	NA	50	SGSSSRGTERPRSLKRGSKPSASSASLEKRMKMVSQSFTQRFRLSRDRKV	SGSSSRGTERPRSLKRGSKPSASSASLEKRMKMVSQSFTQRFRLSRDRKV	1	64.92	0.32	0.68	0.06	CCCCCCCCCCCCCCCCCCCCCHHHHHHHHHHHHHHHHHHHHHHHHHHHHH	0.58	0	0.42
HPA064163	61	alpha	DRD3	P35462	ENSG00000151577	FALSE	FALSE	TRUE	ADRA2A, ADRA2A, ADRA2A, ADRA2A	32	ASLSQLSSHLNYTCGAENSTGASQARPHAYYA	ASLSQLSSHLNYTCGAENSTGASQARPHAYYA	1	52.94	0.55	0.75	0.031	CCCCCCCCCCCCCCCCCCCHHHHHHHHHHHHH	0.41	0	0.59
HPA064443	62	alpha	OPN3	Q9H1Y3	ENSG00000054277	TRUE	TRUE	FALSE	NA	90	IRKFRRSLLQLLCLRLLRCQRPAKDLPAAGSEMQIRPIVMSQKDGDRPKKKVTFNSSSIIFIITSDESLSVDDSDKTNGSKVDVIQVRPL	IRKFRRSLLQLLCLRLLRCQRPAKDLPAAGSEMQIRPIVMSQKDGDRPKKKVTFNSSSIIFIITSDESLSVDDSDKTNGSKVDVIQVRPL	1	46.94	0.75	0.79	0.056	CHHHHHHHHHHHHHHHHHHCCCCCCCCCCCCCCCCCCCCCCCCCCCCCCCCCCCCCCCCCCCCCCCCCCCCCCCCCCCCCCCCCCCCCCC	0.2	0	0.8
HPA065367	63	alpha	HTR7	P34969	ENSG00000148680	TRUE	TRUE	FALSE	NA	74	NRDLRTTYRSLLQCQYRNINRKLSAAGMHEALKLAERPERPEFVLRACTRRVLLRPEKRPPVSVWVLQSPDHHN	NRDLRTTYRSLLQCQYRNINRKLSAAGMHEALKLAERPERPEFVLRACTRRVLLRPEKRPPVSVWVLQSPDHHN	1	62.39	0.29	0.57	0.135	CHHHHHHHHHHHCCCHHHHHHHHHHHHHHHHHHHHHCCCCHHHHHHHHHHHHHCCCCCCCCCCCCCCCCCCCCC	0.61	0	0.39
HPA065408	64	alpha	ADRB3	P13945	ENSG00000188778	TRUE	TRUE	FALSE	NA	30	QWWRVGADAEAQRCHSNPRCCAFASNMPYV	QWWRVGADAEAQRCHSNPRCCAFASNMPYV	1	87.4	0	0.4	0.333	CCCECCCCHHHHHHHHCCCCCCCCECHHHH	0.4	0.07	0.53
HPA065507	65	alpha	PTGER1	P34995	ENSG00000160951	TRUE	TRUE	FALSE	NA	45	AVLRQLLRLLPPRAGAKGGPAGLGLTPSAWEASSLRSSRHSGLSH	AVLRQLLRLLPPRAGAKGGPAGLGLTPSAWEASSLRSSRHSGLSH	1	48.64	0.67	0.82	0.022	HHHHHHHHHCCCCCCCCCCCCCCCCCCCCCCCCCCCCCCCCCCCC	0.2	0	0.8
HPA065566	66	alpha	ADORA2A	P29274	ENSG00000128271	TRUE	TRUE	FALSE	NA	63	YRIREFRQTFRKIIRSHVLRQQEPFKAAGTSARVLAAHGSDGEQVSLRLNGHPPGVWANGSAP	YRIREFRQTFRKIIRSHVLRQQEPFKAAGTSARVLAAHGSDGEQVSLRLNGHPPGVWANGSAP	1	61.52	0.55	0.74	0.095	HHCHHHHHHHHHHHHHHHCCCCCCCCCCCCCCCCCCCCCCCCCCCCCCCCCCCCCCCCCCCCC	0.27	0	0.73
HPA065557	67	alpha	PTGFR	P43088	ENSG00000122420	FALSE	FALSE	TRUE	GPR61, GPR61, GPR61, GPR61	22	IQASRTWCFYNTEDIKDWEDRF	IQASRTWCFYNTEDIKDWEDRF	1	93.19	0	0.25	0.591	ECCCCCCEECCCCCCCCHHHHH	0.23	0.14	0.64
HPA065693	68	alpha	MC2R	Q01718	ENSG00000185231	FALSE	FALSE	FALSE	NA	26	VHMFLLARSHTRKISTLPRANMKGAI	VHMFLLARSHTRKISTLPRANMKGAI	1	73.11	0	0.46	0.231	HHHHHHHHHHHHHCCCCCHHHHHHHH	0.81	0	0.19
HPA065783	69	alpha	DRD5	P21918	ENSG00000169676	TRUE	TRUE	FALSE	NA	48	NWHRDQAASWGGLDLPNNLANWTPWEEDFWEPDVNAENCDSSLNRTYA	NWHRDQAASWGGLDLPNNLANWTPWEEDFWEPDVNAENCDSSLNRTYA	1	48.9	0.64	0.67	0.104	CCCECHHHHHCCCCCCCCCCCCCCCCCCCCCCCCCCCCCCCCECHHHH	0.19	0.04	0.77
HPA065951	70	alpha	HTR1D	P28221	ENSG00000179546	TRUE	TRUE	FALSE	NA	37	PLNQSAEGLPQEASNRSLNATETSEAWDPRTLQALKI	PLNQSAEGLPQEASNRSLNATETSEAWDPRTLQALKI	1	56.28	0.59	0.79	0	CCCCCCCCCCCCCCCCCCCCCCCCCCCCHHHHHHHHH	0.24	0	0.76
HPA066029	71	alpha	ADRA2B	P18089	ENSG00000274286	TRUE	TRUE	FALSE	NA	50	IAKRSNRRGPRAKGGPGQGESKQPRPDHGGALASAKLPALASVASAREVN	IAKRSNRRGPRAKGGPGQGESKQPRPDHGGALASAKLPALASVASAREVN	1	45.64	0.79	0.83	0	HHHHHHCCCCCCCCCCECCCCCCCCCCCCCCCCCCCCCCCCCCCCCCCCC	0.12	0.02	0.86
HPA066264	72	alpha	ADRA2A	P08913	ENSG00000150594	FALSE	FALSE	FALSE	NA	27	GNASWNGTEAPGGGARATPYSLQVTLT	GNASWNGTEAPGGGARATPYSLQVTLT	1	63.95	0.47	0.68	0.074	CCCCCCCCCCCCCCCCCCCCCHHHHHH	0.22	0	0.78
HPA066244	73	alpha	PTGER1	P34995	ENSG00000160951	FALSE	FALSE	TRUE	S1PR4, S1PR4, S1PR4, S1PR4	34	SSASSIASASTFFGGSRSSGSARRARAHDVEMVG	SSASSIASASTFFGGSRSSGSARRARAHDVEMVG	1	49.55	0.52	0.65	0.118	CCCCCCCCCCCCCCHHHHHHHHHHHHHHHHHHHH	0.59	0	0.41
HPA066913	74	alpha	CHRM4	P08173	ENSG00000180720	TRUE	TRUE	FALSE	NA	99	PVADKDTSNESSSGSATQNTKERPATELSTTEATTPAMPAPPLQPRALNPASRWSKIQIVTKQTGNECVTAIEIVPATPAGMRPAANVARKFASIARNQ	PVADKDTSNESSSGSATQNTKERPATELSTTEATTPAMPAPPLQPRALNPASRWSKIQIVTKQTGNECVTAIEIVPATPAGMRPAANVARKFASIARNQ	1	50.86	0.49	0.74	0.04	CCCCCCCCCCCCCCCCCCCCCCCCCCCCCCCCCCCCCCCCCCCCCCCCCCCCCCCEEEEEEEEECCEEEEEEEEECCCHHHHHHHHHHHHHHHHHHHHH	0.21	0.18	0.61
HPA066919	75	alpha	HTR5A	P47898	ENSG00000157219	TRUE	TRUE	FALSE	NA	61	IYKAAKFRVGSRKTNSVSPISEAVEVKDSAKQPQMVFTVRHATVTFQPEGDTWREQKEQRA	IYKAAKFRVGSRKTNSVSPISEAVEVKDSAKQPQMVFTVRHATVTFQPEGDTWREQKEQRA	1	55.53	0.42	0.68	0.049	HHHHHHHHHHHHHHCCCCCCCCCCCCCCCCCCCCCCCCCCCCCCCCCHHHHHHHHHHHHHH	0.46	0	0.54
HPA067232	76	alpha	S1PR4	O95977	ENSG00000125910	TRUE	TRUE	FALSE	NA	51	RSREVCRAVLSFLCCGCLRLGMRGPGDCLARAVEAHSGASTTDSSLRPRDS	RSREVCRAVLSFLCCGCLRLGMRGPGDCLARAVEAHSGASTTDSSLRPRDS	1	59.94	0.31	0.49	0.157	CCHHHHHHHHHHHHHHHHHCCCCCHHHHHHHHHHHHHCCCCCCCCCCCCCC	0.59	0	0.41
HPA067972	77	alpha	ADRB1	P08588	ENSG00000043591	TRUE	TRUE	FALSE	NA	25	ASLLPPASESPEPLSQQWTAGMGLL	ASLLPPASESPEPLSQQWTAGMGLL	1	64.15	0.41	0.69	0.04	CCCCCCCCCCCCCCCHHHHHHHHHH	0.4	0	0.6
HPA068165	78	alpha	HTR6	P50406	ENSG00000158748	TRUE	TRUE	FALSE	NA	31	LTAQLLLPGEATQDPPLPTRAAAAVNFFNID	LTAQLLLPGEATQDPPLPTRAAAAVNFFNID	1	37.18	0.97	0.87	0	CCCCCCCCCCCCCCCCCCCCCCCCCCCCCCC	0	0	1
HPA068561	79	alpha	TAAR1	Q96RJ0	ENSG00000146399	FALSE	FALSE	FALSE	NA	25	ELNFKGAEEIYYKHVHCRGGCSVFF	ELNFKGAEEIYYKHVHCRGGCSVFF	1	91.94	0	0.36	0.36	CHHHCCCHHHHHHHHCCECCCCCCC	0.44	0.04	0.52
HPA069564	80	alpha	HTR2C	P28335	ENSG00000147246	TRUE	TRUE	FALSE	NA	77	IYRRAFSNYLRCNYKVEKKPPVRQIPRVAATALSGRELNVNIYRHTNEPVIEKASDNEPGIEMQVENLELPVNPSSV	IYRRAFSNYLRCNYKVEKKPPVRQIPRVAATALSGRELNVNIYRHTNEPVIEKASDNEPGIEMQVENLELPVNPSSV	1	48.33	0.74	0.78	0.052	HHHHHHHHHHCCCCCCCCCCCCCCCCHHHHHHHHCCCCCCCCCCCCCCCCCCCCCCCCCCCCCCCCCCCCCCCCCCC	0.23	0	0.77
HPA068880	81	alpha	HTR5A	P47898	ENSG00000157219	FALSE	FALSE	TRUE	GPR12	29	DLPVNLTSFSLSTPSPLETNHSLGKDDLR	DLPVNLTSFSLSTPSPLETNHSLGKDDLR	1	34.87	1	0.9	0	CCCCCCCCCCCCCCCCCCCCCCCCCCCCC	0	0	1
HPA070347	82	alpha	OPN3	Q9H1Y3	ENSG00000054277	FALSE	FALSE	FALSE	NA	29	GWNRYILDVHGLGCTVDWKSKDANDSSFV	GWNRYILDVHGLGCTVDWKSKDANDSSFV	1	96.12	0	0.26	0.552	CCCCEEECCCCCCEEECCCCCCHHHHHHH	0.24	0.21	0.55
HPA070513	83	alpha	GPR12	P47775	ENSG00000132975	TRUE	TRUE	FALSE	NA	24	WNCLRDESTCSVVRPLTKNNAAIL	WNCLRDESTCSVVRPLTKNNAAIL	1	94.82	0	0.32	0.5	CCCCCCHHHEECCCCCEHHHHHHH	0.42	0.12	0.46
HPA070404	84	alpha	PTGFR	P43088	ENSG00000122420	TRUE	TRUE	FALSE	NA	50	KAVLKNLYKLASQCCGVHVISLHIWELSSIKNSLKVAAISESPVAEKSAS	KAVLKNLYKLASQCCGVHVISLHIWELSSIKNSLKVAAISESPVAEKSAS	1	44.02	0.76	0.69	0.02	HHHHHHHHHHHHHHCCCCCCCCCCHHHHHHHHHHHHHHHHCCCCCCCCCC	0.6	0	0.4
HPA069943	85	alpha	CNR1	P21554	ENSG00000118432	TRUE	TRUE	FALSE	NA	67	MKSILDGLADTTFRTITTDLLYVGSNDIQYEDIKGDMASKLGYFPQKFPLTSFRGSPFQEKMTAGDN	MKSILDGLADTTFRTITTDLLYVGSNDIQYEDIKGDMASKLGYFPQKFPLTSFRGSPFQEKMTAGDN	1	33.88	0.77	0.79	0.03	CHHHHHHHHHHHHHHHHHCCCCCCCCCCCCCCCCCCCCCCCCCCCCCCCCCCCCCCCCCCCCCCCCC	0.25	0	0.75
HPA071900	86	alpha	TAAR8	Q969N4	ENSG00000146385	FALSE	FALSE	FALSE	NA	28	TSNFSQPVVQLCYEDVNGSCIETPYSPG	TSNFSQPVVQLCYEDVNGSCIETPYSPG	1	80.69	0.11	0.61	0.143	CCCCCCCCCCECCCCCCCECECCCCCHH	0.07	0.11	0.82
HPA072396	87	alpha	HRH3	Q9Y5N1	ENSG00000101180	TRUE	TRUE	FALSE	NA	50	SGSSSRGTERPRSLKRGSKPSASSASLEKRMKMVSQSFTQRFRLSRDRKV	SGSSSRGTERPRSLKRGSKPSASSASLEKRMKMVSQSFTQRFRLSRDRKV	1	64.92	0.32	0.68	0.06	CCCCCCCCCCCCCCCCCCCCCHHHHHHHHHHHHHHHHHHHHHHHHHHHHH	0.58	0	0.42
HPA072671	88	alpha	DRD4	P21917	ENSG00000069696	FALSE	FALSE	TRUE	MTNR1A, MTNR1A, MTNR1A	20	YSEVQGGAWLLSPRLCDALM	YSEVQGGAWLLSPRLCDALM	1	94.61	0	0.33	0.35	HHHHCCCECCCCHHHHHHHH	0.6	0.05	0.35
HPA072083	89	alpha	CHRM4	P08173	ENSG00000180720	TRUE	TRUE	FALSE	NA	57	SLASRSRVHKHRPEGPKEKKAKTLAFLKSPLMKQSVKKPPPGEAAREELRNGKLEEA	SLASRSRVHKHRPEGPKEKKAKTLAFLKSPLMKQSVKKPPPGEAAREELRNGKLEEA	1	42.12	0.8	0.83	0.053	HHHHHHHHHCCCCCCCCCCCCCCCCCCCCCCCCCCCCCCCCCCCCCCCCCCCCCCCC	0.16	0	0.84
HPA070118	90	alpha	MTNR1A	P48039	ENSG00000168412	FALSE	FALSE	FALSE	NA	20	YICHSLKYDKLYSSKNSLCY	YICHSLKYDKLYSSKNSLCY	1	90.07	0	0.47	0.2	HHHCHHHHHHHCCHHHHHHH	0.85	0	0.15
HPA073178	91	alpha	PTGFR	P43088	ENSG00000122420	FALSE	FALSE	FALSE	NA	21	LRVKFKSQQHRQGRSHHLEMV	LRVKFKSQQHRQGRSHHLEMV	1	75.14	0	0.53	0.143	HHHHHHCCCCHHHHHHHHHHH	0.81	0	0.19
HPA069945	92	alpha	CNR1	P21554	ENSG00000118432	TRUE	TRUE	FALSE	NA	47	LWKAHSHAVRMIQRGTQKSIIIHTSEDGKVQVTRPDQARMDIRLAKT	LWKAHSHAVRMIQRGTQKSIIIHTSEDGKVQVTRPDQARMDIRLAKT	1	65.79	0.15	0.56	0.128	HHHHHHHHHHHHHHHHHHCCCCCCCCCCCCCCCCCHHHHHHHHHHHH	0.64	0	0.36
HPA072289	93	alpha	MC2R	Q01718	ENSG00000185231	FALSE	FALSE	FALSE	NA	21	AFRSPELRDAFKKMIFCSRYW	AFRSPELRDAFKKMIFCSRYW	1	79.58	0.08	0.48	0.19	HHHCHHHHHHHHHHHHCCCCC	0.71	0	0.29
HPA073617	94	alpha	HTR7	P34969	ENSG00000148680	FALSE	TRUE	TRUE	ADRA2C	74	NRDLRTTYRSLLQCQYRNINRKLSAAGMHEALKLAERPERPEFVLRACTRRVLLRPEKRPPVSVWVLQSPDHHN	NRDLRTTYRSLLQCQYRNINRKLSAAGMHEALKLAERPERPEFVLRACTRRVLLRPEKRPPVSVWVLQSPDHHN	1	62.39	0.29	0.57	0.135	CHHHHHHHHHHHCCCHHHHHHHHHHHHHHHHHHHHHCCCCHHHHHHHHHHHHHCCCCCCCCCCCCCCCCCCCCC	0.61	0	0.39
HPA073747	95	alpha	ADORA2B	P29275	ENSG00000170425	TRUE	TRUE	FALSE	NA	21	VNCVTLFQPAQGKNKPKWAMN	VNCVTLFQPAQGKNKPKWAMN	1	89.91	0	0.4	0.333	HHHHHHHCHHHHHCCCHHHHH	0.81	0	0.19
HPA074024	96	alpha	MTNR1B	P49286	ENSG00000134640	TRUE	TRUE	FALSE	NA	30	IQDASKGSHAEGLQSPAPPIIGVQHQADAL	IQDASKGSHAEGLQSPAPPIIGVQHQADAL	1	44.97	0.86	0.79	0	HHHHHHHHHHHCCCCCCCCCCCCCCCCCCC	0.37	0	0.63
HPA074038	97	alpha	MTNR1A	P48039	ENSG00000168412	FALSE	FALSE	FALSE	NA	31	IWILVLQVRQRVKPDRKPKLKPQDFRNFVTM	IWILVLQVRQRVKPDRKPKLKPQDFRNFVTM	1	77.63	0	0.47	0.258	HHHHHHHHHHHCCCCCCCCCCHHHHHHHHHH	0.68	0	0.32
HPA074914	98	alpha	S1PR1	P21453	ENSG00000170989	FALSE	TRUE	TRUE	HRH3, HRH3	28	YSLVRTRSRRLTFRKNISKASRSSEKSL	YSLVRTRSRRLTFRKNISKASRSSEKSL	1	70.45	0	0.55	0.071	HHHHHHHHHHHHHCCCCHHHHHHHHHHH	0.86	0	0.14
HPA074850	99	alpha	HTR1A	P08908	ENSG00000178394	TRUE	TRUE	FALSE	NA	23	WRTPEDRSDPDACTISKDHGYTI	WRTPEDRSDPDACTISKDHGYTI	1	87.68	0	0.37	0.304	CCCCHHHCCCCCCCCCCCHHHHH	0.35	0	0.65
HPA074948	100	alpha	ADRA2B	P18089	ENSG00000274286	TRUE	TRUE	FALSE	NA	54	SPASACSPPLQQPQGSRVLATLRGQVLLGRGVGAIGGQWWRRRAQLTREKRFTF	SPASACSPPLQQPQGSRVLATLRGQVLLGRGVGAIGGQWWRRRAQLTREKRFTF	1	54.36	0.47	0.69	0.074	CCCCCCCCCCCCCCCCCCCCCCCCCCCCCCCCHHHHHHHHHHHHHHHHHHHHHH	0.41	0	0.59
HPA075322	101	alpha	ADRB2	P07550	ENSG00000169252	TRUE	TRUE	FALSE	NA	54	RVFQEAKRQLQKIDKSEGRFHVQNLSQVEQDGRTGHGLRRSSKFCLKEHKALKT	RVFQEAKRQLQKIDKSEGRFHVQNLSQVEQDGRTGHGLRRSSKFCLKEHKALKT	1	70	0.06	0.55	0.167	HHHHHHHHHHHHHHHHHHHHHHHHHCCCCCCCCCCHHHHHHHHHHHHHHHHHHH	0.81	0	0.19
HPA076265	102	alpha	ADRA2C	P18825	ENSG00000184160	TRUE	TRUE	FALSE	NA	36	ARIYRVAKLRTRTLSEKRAPVGPDGASPTTENGLGA	ARIYRVAKLRTRTLSEKRAPVGPDGASPTTENGLGA	1	63.07	0.42	0.72	0.028	HHHHHHHHHHHHHHHHCCCCCCCCCCCCCCCCCCCC	0.44	0	0.56
HPA075997	103	alpha	ADORA2A	P29274	ENSG00000128271	TRUE	TRUE	FALSE	NA	54	PERRPNGYALGLVSGGSAQESQGNTGLPDVELLSHELKGVCPEPPGLDDPLAQD	PERRPNGYALGLVSGGSAQESQGNTGLPDVELLSHELKGVCPEPPGLDDPLAQD	1	38.84	0.98	0.91	0	CCCCCCCCCCCCCCCCCCCCCCCCCCCCCCCCCCCCCCCCCCCCCCCCCCCCCC	0	0	1
HPA077905	104	alpha	ADORA2A	P29274	ENSG00000128271	FALSE	FALSE	FALSE	NA	37	LRIFLAARRQLKQMESQPLPGERARSTLQKEVHAAKS	LRIFLAARRQLKQMESQPLPGERARSTLQKEVHAAKS	1	86.81	0	0.47	0.216	HHHHHHHHHHHHHHHCCCCCCHHHHHHHHHHHHHHHH	0.84	0	0.16
HPA077919	105	alpha	HTR1E	P28566	ENSG00000168830	FALSE	FALSE	TRUE	HTR6	23	MNITNCTTEASMAIRPKTITEKM	MNITNCTTEASMAIRPKTITEKM	1	64.06	0.5	0.74	0.087	CCCCCCCCCCCCCCCCCCHHHHH	0.22	0	0.78
HPA078216	106	alpha	HTR1B	P28222	ENSG00000135312	TRUE	TRUE	FALSE	NA	43	MEEPGAQCAPPPPAGSETWVPQANLSSAPSQNCSAKDYIYQDS	MEEPGAQCAPPPPAGSETWVPQANLSSAPSQNCSAKDYIYQDS	1	46.66	0.8	0.79	0.07	CCCCCCCCCCCCCCCCCCCCCCCCCCCCCCCCCCCCCCCHHHH	0.09	0	0.91
HPA073866	107	alpha	ADRA2B	P18089	ENSG00000274286	TRUE	TRUE	FALSE	NA	50	NGHSKSTGEKEEGETPEDTGTRALPPSWAALPNSGQGQKEGVCGASPEDE	NGHSKSTGEKEEGETPEDTGTRALPPSWAALPNSGQGQKEGVCGASPEDE	1	34.39	1	0.85	0	CCCCCCCCCCCCCCCCCCCCCCCCCCCCCCCCECCCCCCCCCCCCCCCCH	0.02	0.02	0.96
HPA048588	108	alpha	S1PR1	P21453	ENSG00000170989	TRUE	TRUE	FALSE	NA	28	YSLVRTRSRRLTFRKNISKASRSSEKSL	YSLVRTRSRRLTFRKNISKASRSSEKSL	1	70.45	0	0.55	0.071	HHHHHHHHHHHHHCCCCHHHHHHHHHHH	0.86	0	0.14
HPA026088	109	alpha	GPR61	Q9BZJ8	ENSG00000156097	TRUE	TRUE	FALSE	NA	97	QFVCFFKPAPEEELRLPSREGSIEENFLQFLQGTGCPSESWVSRPLPSPKQEPPAVDFRIPGQIAEETSEFLEQQLTSDIIMSDSYLRPAASPRLES	QFVCFFKPAPEEELRLPSREGSIEENFLQFLQGTGCPSESWVSRPLPSPKQEPPAVDFRIPGQIAEETSEFLEQQLTSDIIMSDSYLRPAASPRLES	1	45.35	0.78	0.82	0.01	HHHHHHCCCCCCCCCCCCCCCHHHHHHHHHHCCCCCCCCCCCCCCCCCCCCCCCCCCCCCCCCCCCCCCCCCHHHHHHHHHHHCCCCCCCCCCCCCC	0.28	0	0.72
HPA028568	110	alpha	ADORA3	P0DMS8	ENSG00000282608	FALSE	FALSE	TRUE	HTR4, HTR6, HTR6	31	KKFKETYLLILKACVVCHPSDSLDTSIEKNS	KKFKETYLLILKACVVCHPSDSLDTSIEKNS	1	70.22	0.41	0.63	0.097	HHHHHHHHHHHHHHHHCCCCCCCCCCCCCCC	0.52	0	0.48
HPA028566	111	alpha	ADORA3	P0DMS8	ENSG00000282608	FALSE	FALSE	TRUE	HRH2, HRH2, HRH2	26	RNKLSLNLSNSKETGAFYGREFKTAK	RNKLSLNLSNSKETGAFYGREFKTAK	1	88.56	0	0.48	0.154	HHHHHHCCCCCHHHHHHHHHHHHHHH	0.81	0	0.19
HPA026936	112	alpha	DRD5	P21918	ENSG00000169676	TRUE	TRUE	FALSE	NA	93	VETVNISNELISYNQDIVFHKEIAAAYIHMMPNAVTPGNREVDNDEEEGPFDRMFQIYQTSPDGDPVAESVWELDCEGEISLDKITPFTPNGF	VETVNISNELISYNQDIVFHKEIAAAYIHMMPNAVTPGNREVDNDEEEGPFDRMFQIYQTSPDGDPVAESVWELDCEGEISLDKITPFTPNGF	1	37.54	0.98	0.83	0	CCCCCHHHHHHHHHHHHHHHHHHHHHHHCCCCCCCCCCCCCCCCCCCCCCCCCCCCCCCCCCCCCCCCCCCCCCCCCCCCCCCCCCCCCCCCC	0.25	0	0.75
HPA028718	113	alpha	CNR2	P34972	ENSG00000188822	TRUE	TRUE	FALSE	NA	53	EIRSSAHHCLAHWKKCVRGLGSEAKEEAPRSSVTETEADGKITPWPDSRDLDL	EIRSSAHHCLAHWKKCVRGLGSEAKEEAPRSSVTETEADGKITPWPDSRDLDL	1	60.86	0.51	0.72	0.075	HHHHHHHHHHHHHHHHHHHHHHHHHHCCCCCCCCCCCCCCCCCCCCCCCCCCC	0.49	0	0.51
HPA028808	114	alpha	HTR1B	P28222	ENSG00000135312	TRUE	TRUE	FALSE	NA	43	MEEPGAQCAPPPPAGSETWVPQANLSSAPSQNCSAKDYIYQDS	MEEPGAQCAPPPPAGSETWVPQANLSSAPSQNCSAKDYIYQDS	1	46.66	0.8	0.79	0.07	CCCCCCCCCCCCCCCCCCCCCCCCCCCCCCCCCCCCCCCHHHH	0.09	0	0.91
HPA029395	115	alpha	GPR27	Q9NS67	ENSG00000170837	TRUE	TRUE	FALSE	NA	34	NRELRDCFRAQFPCCQSPRTTQATHPCDLKGIGL	NRELRDCFRAQFPCCQSPRTTQATHPCDLKGIGL	1	60.19	0.44	0.61	0.147	CHHHHHHHHHHCHHHCCCCCCCCCCCCCCCCCCC	0.38	0	0.62
HPA029740	116	alpha	HRH1	P35367	ENSG00000196639	TRUE	TRUE	FALSE	NA	27	PNSSCLLEDKMCEGNKTTMASPQLMPL	PNSSCLLEDKMCEGNKTTMASPQLMPL	1	50.87	0.68	0.71	0.037	CCCCCCCCCCCCCCCCCCCCCCCHHHH	0.15	0	0.85
HPA029795	117	alpha	CHRM2	P08172	ENSG00000181072	TRUE	TRUE	FALSE	NA	72	EITQDENTVSTSLGHSKDENSKQTCIRIGTKTPKSDSCTPTNTTVEVVGSSGQNGDEKQNIVARKIVKMTKQ	EITQDENTVSTSLGHSKDENSKQTCIRIGTKTPKSDSCTPTNTTVEVVGSSGQNGDEKQNIVARKIVKMTKQ	1	39.81	0.81	0.78	0.028	CCCCCCCCCCCCCCCCCCCCCCCCCCCCCCCCCCCCCCCCCCCCCCCCCCCCCCCHHHHHHHHHHHHHHHCC	0.21	0	0.79
HPA065928	119	alpha	ADRA2B	P18089	ENSG00000274286	TRUE	TRUE	FALSE	NA	54	SPASACSPPLQQPQGSRVLATLRGQVLLGRGVGAIGGQWWRRRAQLTREKRFTF	SPASACSPPLQQPQGSRVLATLRGQVLLGRGVGAIGGQWWRRRAQLTREKRFTF	1	54.36	0.47	0.69	0.074	CCCCCCCCCCCCCCCCCCCCCCCCCCCCCCCCHHHHHHHHHHHHHHHHHHHHHH	0.41	0	0.59
HPA065925	120	alpha	HTR1D	P28221	ENSG00000179546	TRUE	TRUE	FALSE	NA	65	YRAARNRILNPPSLYGKRFTTAHLITGSAGSSLCSLNSSLHEGHSHSAGSPLFFNHVKIKLADSA	YRAARNRILNPPSLYGKRFTTAHLITGSAGSSLCSLNSSLHEGHSHSAGSPLFFNHVKIKLADSA	1	51.2	0.64	0.78	0.031	HHHHHHHHHCCCCCCCCCCCCCCCCCCCCCCCCCCCCCCCCCCCCCCCCCCCCCCHHHHHHHHHH	0.29	0	0.71
HPA015691	121	alpha	DRD2	P14416	ENSG00000149295	TRUE	TRUE	FALSE	NA	140	LRAPLKGNCTHPEDMKLCTVIMKSNGSFPVNRRRVEAARRAQELEMEMLSSTSPPERTRYSPIPPSHHQLTLPDPSHHGLHSTPDSPAKPEKNGHAKDHPKIAKIFEIQTMPNGKTRTSLKTMSRRKLSQQKEKKATQML	LRAPLKGNCTHPEDMKLCTVIMKSNGSFPVNRRRVEAARRAQELEMEMLSSTSPPERTRYSPIPPSHHQLTLPDPSHHGLHSTPDSPAKPEKNGHAKDHPKIAKIFEIQTMPNGKTRTSLKTMSRRKLSQQKEKKATQML	1	48.17	0.64	0.75	0.029	HHCCCCCCCCCCCCHHHHHHHHHHCCCCCCCHHHHHHHHHHHHHHHHHCCCCCCCCCCCCCCCCCCCCCCCCCCCCCCCCCCCCCCCCCCCCCCCCCCCCCCCCCCCCCCCCCCCCCCCHHHHHHHHHHHHHHHHHHHHH	0.36	0	0.64
HPA003648	122	alpha	GPR143	P51810	ENSG00000101850	TRUE	TRUE	FALSE	NA	85	CSLGFQSPRKEIQWESLTTSAAEGAHPSPLMPHENPASGKVSQVGGQTSDEALSMLSEGSDASTIEIHTASESCNKNEGDPALPT	CSLGFQSPRKEIQWESLTTSAAEGAHPSPLMPHENPASGKVSQVGGQTSDEALSMLSEGSDASTIEIHTASESCNKNEGDPALPT	1	36.72	0.95	0.8	0.071	CCCCCCCCCCCCCCCCCCCCCCCCCCCCCCCCCCCCCCCCCCCCCCCCHHHHHHHHHHCCCCCCCCCCCCCCCCCCCCCCCCCCC	0.12	0	0.88
HPA005555	125	alpha	HTR1F	P30939	ENSG00000179097	TRUE	TRUE	FALSE	NA	70	AKTLYHKRQASRIAKEEVNGQVLLESGEKSTKSVSTSYVLEKSLSDPSTDFDKIHSTVRSLRSEFKHEKS	AKTLYHKRQASRIAKEEVNGQVLLESGEKSTKSVSTSYVLEKSLSDPSTDFDKIHSTVRSLRSEFKHEKS	1	63.26	0.29	0.63	0.014	HHHHHHHHHHHHHHHHHHHHHHHHHHHHHHCCCCCCCCCCCCCCCCCCCHHHHHHHHHHHHHHHHHHHHH	0.73	0	0.27
HPA014383	193	beta	GNRHR	P30968	ENSG00000109163	FALSE	FALSE	FALSE	NA	33	IIFTLTRVLHQDPHELQLNQSKNNIPRARLKTL	IIFTLTRVLHQDPHELQLNQSKNNIPRARLKTL	1	75.58	0	0.5	0.242	HHHHHHHHHHCCHHHHHHHHHHCCHHHHHHHHH	0.88	0	0.12
HPA013774	194	beta	EDNRA	P25101	ENSG00000151617	FALSE	FALSE	FALSE	NA	55	YSTNLSNHVDDFTTFRGTELSFLVTTHQPTNLVLPSNGSMHNYCPQQTKITSAFK	YSTNLSNHVDDFTTFRGTELSFLVTTHQPTNLVLPSNGSMHNYCPQQTKITSAFK	1	38.51	0.74	0.81	0.018	CCCCCCCCCCCCCCCCCCCCCCCCCCCCCCCCCCCCCCCCCCCCCCCCCCCHHHH	0.07	0	0.93
HPA014018	196	beta	HCRTR1	O43613	ENSG00000121764	FALSE	FALSE	TRUE	GPR37, GPR37, GPR37, GPR37	48	MEPSATPGAQMGVPPGSREPSPVPPDYEDEFLRYLWRDYLYPKQYEWV	MEPSATPGAQMGVPPGSREPSPVPPDYEDEFLRYLWRDYLYPKQYEWV	1	62.23	0.34	0.69	0.083	CCCCCCCCCCCCCCCCCCCCCCCCCCHHHHHHHHHHHHHHCCCHHHHH	0.4	0	0.6
HPA007339	197	beta	TACR1	P25103	ENSG00000115353	TRUE	TRUE	FALSE	NA	79	GDYEGLEMKSTRYLQTQGSVYKVSRLETTISTVVGAHEEEPEDGPKATPSSLDLTSNCSSRSDSKTMTESFSFSSNVLS	GDYEGLEMKSTRYLQTQGSVYKVSRLETTISTVVGAHEEEPEDGPKATPSSLDLTSNCSSRSDSKTMTESFSFSSNVLS	1	44.01	0.69	0.76	0.038	CHHHHHHHHCCHHHHHHHHHHHHHHHHHHHHHHHCCCCCCCCCCCCCCCCCCCCCCCCCCCCCCCCCCCCCCCCCCCCC	0.39	0	0.61
HPA064493	198	beta	TACR1	P25103	ENSG00000115353	FALSE	FALSE	FALSE	NA	31	MDNVLPVDSDLSPNISTNTSEPNQFVQPAWQ	MDNVLPVDSDLSPNISTNTSEPNQFVQPAWQ	1	47.69	0.67	0.71	0.032	CCCCCCCCCCCCCCCCCCCCCCCCCCCCHHH	0.1	0	0.9
HPA045836	199	beta	NMUR2	Q9GZQ4	ENSG00000132911	TRUE	TRUE	FALSE	NA	81	RFQAAFQNVISSFHKQWHSQHDPQLPPAQRNIFLTECHFVELTEDIGPQFPCQSSMHNSHLPTALSSEQMSRTNYQSFHFN	RFQAAFQNVISSFHKQWHSQHDPQLPPAQRNIFLTECHFVELTEDIGPQFPCQSSMHNSHLPAALSSEQMSRTNYQSFHFN	0.98	51.2	0.61	0.69	0.049	HHHHHHHHHHHHHHHHHHHHHCCCCCHHHHHHHHHHHHHHHHHHCCCCCCCCCCCCCCCCCCCCCCCCCCCCCCCCCCCCC	0.48	0	0.52
HPA027800	200	beta	NMUR2	Q9GZQ4	ENSG00000132911	FALSE	FALSE	FALSE	NA	28	RLKKDKSLEADEGNANIQRPCRKSVNKM	RLKKDKSLEADEGNANIQRPCRKSVNKM	1	69.08	0.07	0.56	0.143	HHHHHHHHHHHCCCCCCCHHHHHHHHHH	0.75	0	0.25
HPA035983	211	beta	CCKBR	P32239	ENSG00000110148	TRUE	TRUE	FALSE	NA	58	MELLKLNRSVQGTGPGPGASLCRPGAPLLNSSSVGNLSCEPPRIRGAGTRELELAIRI	MELLKLNRSVQGTGPGPGASLCRPGAPLLNSSSVGNLSCEPPRIRGAGTRELELAIRI	1	51.47	0.71	0.65	0.086	CHHHHCCCCCCCCCCCCCCCCCCCCCCCCCCCCCCCCCCCCCCHHHHHHHHHHHHHHH	0.33	0	0.67
HPA038471	212	beta	GHSR	Q92847	ENSG00000121853	FALSE	FALSE	FALSE	NA	29	GVEHENGTDPWDTNECRPTEFAVRSGLLT	GVEHENGTDPWDTNECRPTEFAVRSGLLT	1	90.52	0	0.4	0.31	EEECCCCCCHHHHCEEEECHHHHHCCHHH	0.41	0.24	0.34
HPA041976	213	beta	CCKBR	P32239	ENSG00000110148	TRUE	TRUE	FALSE	NA	90	SRELYLGLRFDGDSDSDSQSRVRNQGGLPGAVHQNGRCRPETGAVGEDSDGCYVQLPRSRPALELTALTAPGPGSGSRPTQAKLLAKKRV	SRELYLGLRFDGDSDSDSQSRVRNQGGLPGAVHQNGRCRPETGAVGEDSDGCYVQLPRSRPALELTALTAPGPGSGSRPTQAKLLAKKRV	1	55.19	0.52	0.73	0.044	HHHHHHHHHHHHHHHHHHHHHHHHHCCCCCCCCCCCCCCCCCCCCCCCCCCCCCCCCCCCCCCCCCCCCCCCCCCCCHHHHHHHHHHHHH	0.42	0	0.58
HPA042262	214	beta	TACR1	P25103	ENSG00000115353	TRUE	TRUE	FALSE	NA	79	GDYEGLEMKSTRYLQTQGSVYKVSRLETTISTVVGAHEEEPEDGPKATPSSLDLTSNCSSRSDSKTMTESFSFSSNVLS	GDYEGLEMKSTRYLQTQGSVYKVSRLETTISTVVGAHEEEPEDGPKATPSSLDLTSNCSSRSDSKTMTESFSFSSNVLS	1	44.01	0.69	0.76	0.038	CHHHHHHHHCCHHHHHHHHHHHHHHHHHHHHHHHCCCCCCCCCCCCCCCCCCCCCCCCCCCCCCCCCCCCCCCCCCCCC	0.39	0	0.61
HPA042903	215	beta	GPR37	O15354	ENSG00000170775	TRUE	TRUE	FALSE	NA	141	RWKGARGQEPSETLGRGNPTALQLFLQISEEEEKGPRGAGISGRSQEQSVKTVPGASDLFYWPRRAGKLQGSHHKPLSKTANGLAGHEGWTIALPGRALAQNGSLGEGIHEPGGPRRGNSTNRRVRLKNPFYPLTQESYGA	RWKGARGQEPSETLGRGNPTALQLFLQISEEEEKGPRGAGISGRSQEQSVKTVPGASDLFYWPRRAGKLQGSHHKPLSKTANGLAGHEGWTIALPGRALAQNGSLGEGIHEPGGPRRGNSTNRRVRLKNPFYPLTQESYGA	1	37.95	0.91	0.89	0.007	CCCCCCCCCCCCCCCCCCCCCCCCCCCCCCCCCCCCCCCCCCCCCCCCCCCCCCCCCCCCCCCCCCCCCCCCCCCCCCCCCCCCCCCCCCCCCCCCCCCCCCCCCCCCCCCCCCCCCCCCCCCCCCCCCCCCCCCHHHHHH	0.04	0	0.96
HPA047583	217	beta	GNRHR	P30968	ENSG00000109163	FALSE	FALSE	FALSE	NA	33	IIFTLTRVLHQDPHELQLNQSKNNIPRARLKTL	IIFTLTRVLHQDPHELQLNQSKNNIPRARLKTL	1	75.58	0	0.5	0.242	HHHHHHHHHHCCHHHHHHHHHHCCHHHHHHHHH	0.88	0	0.12
HPA048017	218	beta	NPY1R	P25929	ENSG00000164128	TRUE	TRUE	FALSE	NA	48	NFQRDLQFFFNFCDFRSRDDDYETIAMSTMHTDVSKTSLKQASPVAFK	NFQRDLQFFFNFCDFRSRDDDYETIAMSTMHTDVSKTSLKQASPVAFK	1	46.93	0.69	0.65	0.125	HHHHHHHHHHHHHCCCCCCCCCCCCCCCCCCCCCHHHHHHHCCCCCCC	0.42	0	0.58
HPA051284	219	beta	CCKAR	P32238	ENSG00000163394	TRUE	TRUE	FALSE	NA	51	KSAKERKPSTTSSGKYEDSDGCYLQKTRPPRKLELRQLSTGSSSRANRIRS	KSAKERKPSTTSSGKYEDSDGCYLQKTRPPRKLELRQLSTGSSSRANRIRS	1	49.34	0.61	0.79	0	HHHHHCCCCCCCCCCCCCCCCCCCCCCCCCCCCCCCCCCCHHHHHHHHHHH	0.31	0	0.69
HPA051350	220	beta	HCRTR2	O43614	ENSG00000137252	TRUE	TRUE	FALSE	NA	65	FSCCCLGVHHRQEDRLTRGRTSTESRKSLTTQISNFDNISKLSEQVVLTSISTLPAANGAGPLQN	FSCCCLGVHHRQEDRLTRGRTSTESRKSLTTQISNFDNISKLSEQVVLTSISTLPAANGAGPLQN	1	49.89	0.64	0.74	0	HHHHHHCCCCCCCHHHHCCCCCCCHHHCHHHHHHHHHHHHHHHHHHHHHCCCCCCCCCCCCCCCC	0.52	0	0.48
HPA054516	221	beta	HCRTR2	O43614	ENSG00000137252	TRUE	TRUE	FALSE	NA	51	WCRQIPGTSSVVQRKWKPLQPVSQPRGPGQPTKSRMSAVAAEIKQIRARRK	WCRQIPGTSSVVQRKWKPLQPVSQPRGPGQPTKSRMSAVAAEIKQIRARRK	1	62.02	0.36	0.65	0.059	HHCCCCCCHHHHHHCCCCCCCCCCCCCCCCHHHHHHHHHHHHHHHHHHHHH	0.57	0	0.43
HPA055565	222	beta	TACR1	P25103	ENSG00000115353	FALSE	FALSE	TRUE	AVPR2, AVPR2	31	MDNVLPVDSDLSPNISTNTSEPNQFVQPAWQ	MDNVLPVDSDLSPNISTNTSEPNQFVQPAWQ	1	47.69	0.67	0.71	0.032	CCCCCCCCCCCCCCCCCCCCCCCCCCCCHHH	0.1	0	0.9
HPA055887	223	beta	GPR37	O15354	ENSG00000170775	FALSE	FALSE	FALSE	NA	141	RWKGARGQEPSETLGRGNPTALQLFLQISEEEEKGPRGAGISGRSQEQSVKTVPGASDLFYWPRRAGKLQGSHHKPLSKTANGLAGHEGWTIALPGRALAQNGSLGEGIHEPGGPRRGNSTNRRVRLKNPFYPLTQESYGA	RWKGARGQEPSETLGRGNPTALQLFLQISEEEEKGPRGAGISGRSQEQSVKTVPGASDLFYWPRRAGKLQGSHHKPLSKTANGLAGHEGWTIALPGRALAQNGSLGEGIHEPGGPRRGNSTNRRVRLKNPFYPLTQESYGA	1	37.95	0.91	0.89	0.007	CCCCCCCCCCCCCCCCCCCCCCCCCCCCCCCCCCCCCCCCCCCCCCCCCCCCCCCCCCCCCCCCCCCCCCCCCCCCCCCCCCCCCCCCCCCCCCCCCCCCCCCCCCCCCCCCCCCCCCCCCCCCCCCCCCCCCCCHHHHHH	0.04	0	0.96
HPA056182	224	beta	GNRHR	P30968	ENSG00000109163	FALSE	FALSE	TRUE	AVPR2, AVPR2, AVPR2	32	FRMIHLADSSGQTKVFSQCVTHCSFSQWWHQA	FRMIHLADSSGQTKVFSQCVTHCSFSQWWHQA	1	80.63	0	0.36	0.438	CEEEEEECCCCCCCCEEEEECCCCCCCHHHHH	0.16	0.34	0.5
HPA055734	225	beta	NPY4R;NPY4R2	P50391	ENSG00000204174;ENSG00000264717	TRUE	TRUE	FALSE	NA	28	YARIYRRLQRQGRVFHKGTYSLRAGHMK	YARIYRRLQRQGRVFHKGTYSLRAGHMK	1	79.63	0	0.57	0.107	HHHHHHHHHHHHHHCCCCCHHHHHHHHH	0.82	0	0.18
HPA058515	226	beta	GHSR	Q92847	ENSG00000121853	FALSE	FALSE	TRUE	AVPR2	28	KLWRRRRGDAVVGASLRDQNHKQTVKML	KLWRRRRGDAVVGASLRDQNHKQTVKML	1	78.58	0	0.51	0.25	HHHHHHHHHHHCCCCHHHHHHHHHHHHH	0.86	0	0.14
HPA059022	227	beta	GRPR	P30550	ENSG00000126010	TRUE	TRUE	FALSE	NA	37	MALNDCFLLNLEVDHFMHCNISSHSADLPVNDDWSHP	MALNDCFLLNLEVDHFMHCNISSHSADLPVNDDWSHP	1	32.65	0.96	0.85	0	CCCCCCCCCCCCCCCCCCCCCCCCCCCCCCCCCCCCH	0.03	0	0.97
HPA059693	228	beta	GRPR	P30550	ENSG00000126010	FALSE	FALSE	FALSE	NA	33	FSDLHPFHEESTNQTFISCAPYPHSNELHPKIH	FSDLHPFHEESTNQTFISCAPYPHSNELHPKIH	1	83.45	0	0.41	0.273	HCEEEEEEECCCCEEEEEEECCCCCCCHHHHHH	0.21	0.42	0.36
HPA063688	229	beta	CCKAR	P32238	ENSG00000163394	TRUE	TRUE	FALSE	NA	36	DSLLVNGSNITPPCELGLENETLFCLDQPRPSKEWQ	DSLLVNGSNITPPCELGLENETLFCLDQPRPSKEWQ	1	49.8	0.47	0.72	0.028	CCCCCCCCCCCCCEEEEEECCEEEEEECCCCCCCCC	0	0.33	0.67
HPA063755	230	beta	NPFFR2	Q9Y5X5	ENSG00000056291	TRUE	TRUE	FALSE	NA	77	RALSVQQRGGPAWSGSLEWSRQSAGDRRRLGLSRQTAKSSWSRSRDRTCCCRRAWWILVPAADRARRERFIMNEKWD	RALSVQQRGGPAWSGSLEWSRQSAGDRRRLGLSRQTAKSSWSRSRDRTCCCRRAWWILVPAADRARRERFIMNEKWD	1	28.27	1	0.86	0	CCCCCCCCCCCCCCCCCCCCCCCCCCCCCCCCCCCCCCCCCCCCCCCCCCCCCCCCCCCCCHHHHHHHHHCCCCCCC	0.12	0	0.88
HPA064626	231	beta	AVPR1A	P37288	ENSG00000166148	FALSE	FALSE	TRUE	AVPR2	55	MRLSAGPDAGPSGNSSPWWPLATGAGNTSREAEALGEGNGPPRDVRNEELAKLEI	MRLSAGPDAGPSGNSSPWWPLATGAGNTSREAEALGEGNGPPRDVRNEELAKLEI	1	45.93	0.72	0.73	0.091	CCCCCCCCCCCCCCCCCCCCCCCCCCCCCCCCCCCCCCCCCCCCCCCHHHHHHHH	0.15	0	0.85
HPA064906	232	beta	MLNR	O43193	ENSG00000102539	TRUE	TRUE	FALSE	NA	21	FLFLVGVEQDPGISVVPGLNG	FLFLVGVEQDPGISVVPGLNG	1	71.89	0.2	0.41	0.286	HHHHEEEECCHHHCEEECCCC	0.33	0.33	0.33
HPA064994	233	beta	NTSR1	P30989	ENSG00000101188	TRUE	TRUE	FALSE	NA	42	QAGLEEALLAPGFGNASGNASERVLAAPSSELDVNTDIYSKV	QAGLEEALLAPGFGNASGNASERVLAAPSSELDVNTDIYSKV	1	58	0.55	0.74	0.119	CCCCCCCCCCCCCCCCCCCCCCCCCCCCCHHHCCCCCHHHHH	0.19	0	0.81
HPA067449	234	beta	CCKBR	P32239	ENSG00000110148	TRUE	TRUE	FALSE	NA	55	FMHRRFRQACLETCARCCPRPPRARPRALPDEDPPTPSIASLSRLSYTTISTLGP	FMHRRFRQACLETCARCCPRPPRARPRALPDEDPPTPSIASLSRLSYTTISTLGP	1	60.32	0.39	0.76	0.091	HHCHHHHHHHHHHHHHHCCCCCCCCCCCCCCCCCCCCCCCCCCCCCCCCCCCCCC	0.29	0	0.71
HPA068009	235	beta	GPR37	O15354	ENSG00000170775	TRUE	TRUE	FALSE	NA	76	RAGKLQGSHHKPLSKTANGLAGHEGWTIALPGRALAQNGSLGEGIHEPGGPRRGNSTNRRVRLKNPFYPLTQESYG	RAGKLQGSHHKPLSKTANGLAGHEGWTIALPGRALAQNGSLGEGIHEPGGPRRGNSTNRRVRLKNPFYPLTQESYG	1	41.15	0.85	0.88	0.013	CCCCCCCCCCCCCCCCCCCCCCCCCCCCCCCCCCCCCCCCCCCCCCCCCCCCCCCCCCCCCCCCCCCCCCCHHHHH	0.07	0	0.93
HPA068319	236	beta	NMUR2	Q9GZQ4	ENSG00000132911	TRUE	TRUE	FALSE	NA	28	RLKKDKSLEADEGNANIQRPCRKSVNKM	RLKKDKSLEADEGNANIQRPCRKSVNKM	1	69.08	0.07	0.56	0.143	HHHHHHHHHHHCCCCCCCHHHHHHHHHH	0.75	0	0.25
HPA069267	237	beta	GRPR	P30550	ENSG00000126010	TRUE	TRUE	FALSE	NA	33	FSDLHPFHEESTNQTFISCAPYPHSNELHPKIH	FSDLHPFHEESTNQTFISCAPYPHSNELHPKIH	1	83.45	0	0.41	0.273	HCEEEEEEECCCCEEEEEEECCCCCCCHHHHHH	0.21	0.42	0.36
HPA069604	238	beta	GRPR	P30550	ENSG00000126010	TRUE	TRUE	FALSE	NA	37	MALNDCFLLNLEVDHFMHCNISSHSADLPVNDDWSHP	MALNDCFLLNLEVDHFMHCNISSHSADLPVNDDWSHP	1	32.65	0.96	0.85	0	CCCCCCCCCCCCCCCCCCCCCCCCCCCCCCCCCCCCH	0.03	0	0.97
HPA070324	239	beta	MLNR	O43193	ENSG00000102539	FALSE	FALSE	TRUE	AVPR2, AVPR2, AVPR2	22	GRIIYINTEDSRMMYFSQYFNI	GRIIYINTEDSRMMYFSQYFNI	1	85	0	0.4	0.318	HHHHHHHCCCHHHHHHHHHHHH	0.86	0	0.14
HPA070481	240	beta	HCRTR2	O43614	ENSG00000137252	TRUE	TRUE	FALSE	NA	65	FSCCCLGVHHRQEDRLTRGRTSTESRKSLTTQISNFDNISKLSEQVVLTSISTLPAANGAGPLQN	FSCCCLGVHHRQEDRLTRGRTSTESRKSLTTQISNFDNISKLSEQVVLTSISTLPAANGAGPLQN	1	49.89	0.64	0.74	0	HHHHHHCCCCCCCHHHHCCCCCCCHHHCHHHHHHHHHHHHHHHHHHHHHCCCCCCCCCCCCCCCC	0.52	0	0.48
HPA070556	241	beta	EDNRB	P24530	ENSG00000136160	FALSE	FALSE	FALSE	NA	76	PACSSREACSSPRAGWNPAGFRLPGRWSPFVALHLVCQIREALKLRSGHRTPSGAGSSMQPPPSLCGRALVALVLA	MQPPPSLCGRALVALVLA	0.24	49.75	0.38	0.52	0.111	CCCCCCHHHHHHHHHHHH	0.67	0	0.33
HPA071343	242	beta	NTSR1	P30989	ENSG00000101188	TRUE	TRUE	FALSE	NA	37	ANKLTVMVRQAAEQGQVCTVGGEHSTFSMAIEPGRVQ	ANKLTVMVRQAAEQGQVCTVGGEHSTFSMAIEPGRVQ	1	68.41	0.26	0.58	0.189	HHHHHHHHHHHHHHHHHCCCCCCCCCCCCCCCHHHHH	0.59	0	0.41
HPA073672	243	beta	CCKAR	P32238	ENSG00000163394	TRUE	TRUE	FALSE	NA	36	DSLLVNGSNITPPCELGLENETLFCLDQPRPSKEWQ	DSLLVNGSNITPPCELGLENETLFCLDQPRPSKEWQ	1	49.8	0.47	0.72	0.028	CCCCCCCCCCCCCEEEEEECCEEEEEECCCCCCCCC	0	0.33	0.67
HPA073900	244	beta	CCKAR	P32238	ENSG00000163394	TRUE	TRUE	FALSE	NA	51	KSAKERKPSTTSSGKYEDSDGCYLQKTRPPRKLELRQLSTGSSSRANRIRS	KSAKERKPSTTSSGKYEDSDGCYLQKTRPPRKLELRQLSTGSSSRANRIRS	1	49.34	0.61	0.79	0	HHHHHCCCCCCCCCCCCCCCCCCCCCCCCCCCCCCCCCCCHHHHHHHHHHH	0.31	0	0.69
HPA074573	245	beta	TACR1	P25103	ENSG00000115353	FALSE	FALSE	FALSE	NA	21	FFLLPYINPDLYLKKFIQQVY	FFLLPYINPDLYLKKFIQQVY	1	82.21	0	0.39	0.333	HHHHHHCCHHHHHCCCHHHHH	0.76	0	0.24
HPA074966	246	beta	AVPR1A	P37288	ENSG00000166148	FALSE	FALSE	FALSE	NA	55	MRLSAGPDAGPSGNSSPWWPLATGAGNTSREAEALGEGNGPPRDVRNEELAKLEI	MRLSAGPDAGPSGNSSPWWPLATGAGNTSREAEALGEGNGPPRDVRNEELAKLEI	1	45.93	0.72	0.73	0.091	CCCCCCCCCCCCCCCCCCCCCCCCCCCCCCCCCCCCCCCCCCCCCCCHHHHHHHH	0.15	0	0.85
HPA075404	247	beta	AVPR1B	P47901	ENSG00000198049	TRUE	TRUE	FALSE	NA	58	LSDGSLSSRHTTLLTRSSCPATLSLSLSLTLSGRPRPEESPRDLELADGEGTAETIIF	LSDGSLSSRHTTLLTRSSCPATLSLSLSLTLSGRPRPEESPRDLELADGEGTAETIIF	1	38.78	1	0.89	0	CCCCCCCCCCCCCCCCCCCCCCCCCCCCCCCCCCCCCCCCCCCCCCCCCCCCCCCCCC	0	0	1
HPA076718	248	beta	PRLHR	P49683	ENSG00000119973	TRUE	TRUE	FALSE	NA	32	AVHTYHVELKPHDVRLCEEFWGSQERQRQLYA	AVHTYHVELKPHDVRLCEEFWGSQERQRQLYA	1	92.32	0	0.4	0.312	HHCEEEEEECCCCEEEEEECCCCCHHHHHHHH	0.31	0.38	0.31
HPA077557	249	beta	GRPR	P30550	ENSG00000126010	FALSE	TRUE	TRUE	AVPR2	37	MALNDCFLLNLEVDHFMHCNISSHSADLPVNDDWSHP	MALNDCFLLNLEVDHFMHCNISSHSADLPVNDDWSHP	1	32.65	0.96	0.85	0	CCCCCCCCCCCCCCCCCCCCCCCCCCCCCCCCCCCCH	0.03	0	0.97
HPA077564	250	beta	GRPR	P30550	ENSG00000126010	TRUE	TRUE	FALSE	NA	33	FSDLHPFHEESTNQTFISCAPYPHSNELHPKIH	FSDLHPFHEESTNQTFISCAPYPHSNELHPKIH	1	83.45	0	0.41	0.273	HCEEEEEEECCCCEEEEEEECCCCCCCHHHHHH	0.21	0.42	0.36
HPA027546	251	beta	EDNRB	P24530	ENSG00000136160	TRUE	TRUE	FALSE	NA	83	CGLSRIWGEERGFPPDRATPLLQTAEIMTPPTKTLWPKGSNASLARSLAPAEVPKGDRTAGSPPRTISPPPCQGPIEIKETFK	CGLSRIWGEERGFPPDRATPLLQTAEIMTPPTKTLWPKGSNASLARSLAPAEVPKGDRTAGSPPRTISPPPCQGPIEIKETFK	1	46.17	0.77	0.7	0.145	HHCCCCCCCCCCCCCCCCCCCCCHHHCCCCCCCCCCCCCCCCCCCCCCCCCCCCCCCCCCCCCCCCCCCCCCCCCCCCCHHHH	0.11	0	0.89
HPA027799	252	beta	NMUR2	Q9GZQ4	ENSG00000132911	TRUE	TRUE	FALSE	NA	81	RFQAAFQNVISSFHKQWHSQHDPQLPPAQRNIFLTECHFVELTEDIGPQFPCQSSMHNSHLPTALSSEQMSRTNYQSFHFN	RFQAAFQNVISSFHKQWHSQHDPQLPPAQRNIFLTECHFVELTEDIGPQFPCQSSMHNSHLPAALSSEQMSRTNYQSFHFN	0.98	51.2	0.61	0.69	0.049	HHHHHHHHHHHHHHHHHHHHHCCCCCHHHHHHHHHHHHHHHHHHCCCCCCCCCCCCCCCCCCCCCCCCCCCCCCCCCCCCC	0.48	0	0.52
HPA027798	253	beta	NMUR2	Q9GZQ4	ENSG00000132911	TRUE	TRUE	FALSE	NA	41	KLQNASWIYQQKLEDPFQKHLNSTEEYLAFLCGPRRSHFFL	KLQNASWIYQQKLEDPFQKHLNSTEEYLAFLCGPRRSHFFL	1	71.53	0.06	0.51	0.098	HHHHHHHHHHHHHHHHHHHHCCCHHHHHHHHHCCCCCCCHH	0.76	0	0.24
HPA026825	254	beta	NPFFR2	Q9Y5X5	ENSG00000056291	FALSE	FALSE	TRUE	AVPR2, AVPR2, AVPR2	30	KYYRVRLNSQNKTSPVYWCREDWPNQEMRK	KYYRVRLNSQNKTSPVYWCREDWPNQEMRK	1	86.05	0	0.48	0.1	EEEEEECCCCCCEEEEEEEEECCCCHHHHH	0.17	0.5	0.33
HPA027863	255	beta	NPY4R;NPY4R2	P50391	ENSG00000204174;ENSG00000264717	TRUE	TRUE	FALSE	NA	48	NTNFKKEIKALVLTCQQSAPLEESEHLPLSTVHTEVSKGSPRLSGRSN	NTNFKKEIKALVLTCQQSAPLEESEHLPLSTVHTEVSKGSLRLSGRSN	0.97	52.91	0.61	0.73	0.083	CHHHHHHHHHHHHHHHHCCCCCCCCCCCCCCCCCCCCCCCCCCCCCCC	0.33	0	0.67
HPA030219	256	beta	TACR1	P25103	ENSG00000115353	FALSE	FALSE	TRUE	AVPR2, AVPR2, AVPR2	31	MDNVLPVDSDLSPNISTNTSEPNQFVQPAWQ	MDNVLPVDSDLSPNISTNTSEPNQFVQPAWQ	1	47.69	0.67	0.71	0.032	CCCCCCCCCCCCCCCCCCCCCCCCCCCCHHH	0.1	0	0.9
HPA029903	257	beta	NPY1R	P25929	ENSG00000164128	FALSE	FALSE	FALSE	NA	25	KRRNNMMDKMRDNKYRSSETKRINI	KRRNNMMDKMRDNKYRSSETKRINI	1	81.88	0	0.49	0.28	HHHHHHHCCCCCCHHHHHHHHHHHH	0.76	0	0.24
HPA014434	258	beta	GNRHR	P30968	ENSG00000109163	FALSE	FALSE	FALSE	NA	33	IIFTLTRVLHQDPHELQLNQSKNNIPRARLKTL	IIFTLTRVLHQDPHELQLNQSKNNIPRARLKTL	1	75.58	0	0.5	0.242	HHHHHHHHHHCCHHHHHHHHHHCCHHHHHHHHH	0.88	0	0.12
HPA008070	315	gsaf	CALCRL	Q16602	ENSG00000064989	FALSE	FALSE	FALSE	NA	110	EDSIQLGVTRNKIMTAQYECYQKIMQDPIQQAEGVYCNRTWDGWLCWNDVAAGTESMQLCPDYFQDFDPSEKVTKICDQDGNWFRHPASNRTWTNYTQCNVNTHEKVKTA	EDSIQLGVTRNKIMTAQYECYQKIMQDPIQQAEGVYCNRTWDGWLCWNDVAAGTESMQLCPDYFQDFDPSEKVTKICDQDGNWFRHPASNRTWTNYTQCNVNTHEKVKTA	1	85.38	0.03	0.42	0.282	CHHHHHHHHHHHHHHHHHHHHHHHHHCCCCCCCCCEECCEECCCCEECCEECCCEEEEECCCCCCCCCCCCEEEEEECCCCCECECCCCCCECCECHHHHCCHHHHHHHH	0.34	0.21	0.45
HPA007489	193	delta	NPSR1	Q6W5P4	ENSG00000187258	TRUE	TRUE	FALSE	NA	75	DILDNFNLLPDTQERFYASVIIQNLPALNSAINPLIYCVFSSSISFPCRERRSQDSRMTFRERTERHEMQILSKP	DILDNFNLLPDTQERFYASVIIQNLPALNSAINPLIYCVFSSSISFPCREQRSQDSRMTFRERTERHEMQILSKP	0.98	72.45	0.2	0.48	0.307	HHHHHCCCCCCCHHHHHHHHHHCCHHHHHHHHHHHHHHHHHHCCCCCCCCHHHHCCCCCHHHHHHHHHHHHHCCC	0.67	0	0.33
HPA013783	194	delta	GPR183	P32249	ENSG00000169508	TRUE	TRUE	FALSE	NA	47	GYKRKVMRMLKRQVSVSISSAVKSAPEENSREMTETQMMIHSKSSNG	GYKRKVMRMLKRQVSVSISSAVKSAPEENSREMTETQMMIHSKSSNG	1	70.91	0	0.61	0.064	HHHHHHHHHHHHHHHHHHHHHHHHCCCHHHHHHHHHHHHHHHHHHCC	0.89	0	0.11
HPA041025	195	delta	GPR174	Q9BXC1	ENSG00000147138	FALSE	FALSE	TRUE	FFAR2	28	RTSDDTSGNRTKCFVDLPTRNVNLAQSV	RTSDDTSGNRTKCFVDLPTRNVNLAQSV	1	77.82	0	0.46	0.25	ECCCCCCCCCCCCHHHCCECCCCHHHHH	0.29	0.07	0.64
HPA007048	196	delta	NPSR1	Q6W5P4	ENSG00000187258	FALSE	FALSE	FALSE	NA	42	MPANFTEGSFDSSGTGQTLDSSPVACTETVTFTEVVEGKEWG	MPANFTEGSFDSSGTGQTLDSSPVACTETVTFTEVVEGKEWG	1	46.44	0.54	0.8	0	CCCCCCCCCCCCCCCCCCCCCCCCCCCHHHHHHHHHHHHHHH	0.36	0	0.64
HPA013724	197	delta	GPR31	O00270	ENSG00000120436	FALSE	FALSE	FALSE	NA	26	NAGIIRALQKRLREPEKQPKLQRAQA	NAGIIRALQKRLREPEKQPKLQRAQA	1	84.53	0	0.42	0.346	HHHHHHHHHCCCCCHHHHHHHHHHHH	0.81	0	0.19
HPA014014	198	delta	GPR31	O00270	ENSG00000120436	FALSE	FALSE	FALSE	NA	26	NAGIIRALQKRLREPEKQPKLQRAQA	NAGIIRALQKRLREPEKQPKLQRAQA	1	84.53	0	0.42	0.346	HHHHHHHHHCCCCCHHHHHHHHHHHH	0.81	0	0.19
HPA031401	199	delta	F2RL3	Q96RI0	ENSG00000127533	FALSE	FALSE	TRUE	GPR174, GPR68, GPR68, GPR68, GPR68	29	QRQTFRLARSDRVLCHDALPLDAQASHWQ	QRQTFRLARSDRVLCHDALPLDAQASHWQ	1	88.54	0	0.26	0.586	CCCEEEECCCCCEEECCCCEHHHHHHHHH	0.31	0.28	0.41
HPA066889	200	delta	C3AR1	Q16581	ENSG00000171860	TRUE	TRUE	FALSE	NA	142	GLSSSLDYPDFYGDPLENRSLENIVQPPGEMNDRLDPSSFQTNDHPWTVPTVFQPQTFQRPSADSLPRGSARLTSQNLYSNVFKPADVVSPKIPSGFPIEDHETSPLDNSDAFLSTHLKLFPSASSNSFYESELPQGFQDYY	GLSSSLDYPDFYGDPLENRSLENIVQPPGEMNDRLDPSSFQTNDHPWTVPTVFQPQTFQRPSADSLPRGSARLTSQNLYSNVFKPADVVSPKIPSGFPIEDHETSPLDNSDAFLSTHLKLFPSASSNSFYESELPQGFQDYY	1	33.72	0.99	0.85	0.014	CCCCCCCCCCCCCCCCCCCCCCCCCCCCCCCCCCCCCCCCCCCCCCCCCCCCCCCCCCCCCCCCCCCCCCCCCCCCCCCCCCCCCCCCCCCCCCCCCCCCCCCCCCCCCCCCCCCCCCCCCCCCCCCCCCCCCCCHHHCHHH	0.04	0	0.96
HPA003631	201	delta	P2RY8	Q86VZ1	ENSG00000182162	TRUE	TRUE	FALSE	NA	92	GKSYYHVYKLTLCLSCLNNCLDPFVYYFASREFQLRLREYLGCRRVPRDTLDTRRESLFSARTTSVRSEAGAHPEGMEGATRPGLQRQESVF	GKSYYHVYKLTLCLSCLNNCLDPFVYYFASREFQLRLREYLGCRRVPRDTLDTRRESLFSARTTSVRSEAGAHPEGMEGATRPGLQRQESVF	1	63.6	0.47	0.57	0.261	CCCCHHHHHHHHHHHHHHHHCHHHHHHHHCHHHHHHHHHHCCCCCCCCHHHHHHHHHHHHCCCCCCCCCCCCCCCCCCCCCCCCCCCCCCCC	0.5	0	0.5
HPA014232	202	delta	PPAN-P2RY11;P2RY11	Q96G91	ENSG00000243207;ENSG00000244165	TRUE	TRUE	FALSE	NA	106	VLNVDARRRWSTRCPSFADIAQATAALELGPYVGYQVMRGLMPLAFCVHPLLYMAAVPSLGCCCRHCPGYRDSWNPEDAKSTGQALPLNATAAPKPSEPQSRELSQ	VLNVDARRRWSTRCPSFADIAQATAALELGPYVGYQVMRGLMPLAFCVHPLLYMAAVPSLGCCCRHCPGYRDSWNPEDAKSTGQALPLNATAAPKPSEPQSRELSQ	1	64.82	0.45	0.54	0.292	HHHHHHHHHHHHHHHHCCCHHHHHHCCCHHHHHHHHHHHHHCCHHHHHHHHHHHHHCCCCCCCHHHCCCCCCCCCCCCCCCCCCCCCCCCCCCCCCCCCCCCCCCC	0.48	0	0.52
HPA014278	203	delta	GPR4	P46093	ENSG00000177464	FALSE	FALSE	FALSE	NA	27	DELFRDRYNHTFCFEKFPMEGWVAWMN	DELFRDRYNHTFCFEKFPMEGWVAWMN	1	71.64	0.05	0.29	0.556	CCEEECCCCCEEECCCCCCCHHHHHHH	0.26	0.22	0.52
HPA026935	204	delta	F2RL2	O00254	ENSG00000164220	TRUE	TRUE	FALSE	NA	73	DTNNLAKPTLPIKTFRGAPPNSFEEFPFSALEGWTGATITVKIKCPEESASHLHVKNATMGYLTSSLSTKLIP	DTNNLAKPTLPIKTFRGAPPNSFEEFPFSALEGWTGATITVKIKCPEESASHLHVKNATMGYLTSSLSTKLIP	1	51.58	0.65	0.68	0.164	CCCCCCCCCCCCCCCCCCCCCCCCCCCHHHCCCCCCCCCCCCCCCCCCCCCCECCCHHHHHHHCCHHHHHHHH	0.25	0.01	0.74
HPA031371	205	delta	SUCNR1	Q9BXA5	ENSG00000198829	FALSE	FALSE	FALSE	NA	28	LINPVITDNGTTCNDFASSGDPNYNLIY	LINPVITDNGTTCNDFASSGDPNYNLIY	1	89.99	0	0.35	0.429	CCCEEEECCEEEECCHHHCCCHHHHHHH	0.36	0.29	0.36
HPA031346	206	delta	MRGPRD	Q8TDS7	ENSG00000172938	FALSE	FALSE	TRUE	GPR183	27	MNQTLNSSGTVESALNYSRGSTVHTAY	MNQTLNSSGTVESALNYSRGSTVHTAY	1	73.92	0	0.6	0.074	CCHHHHHHHHHHHHHHHHHHHHHHHHH	0.93	0	0.07
HPA042563	207	delta	FFAR4	Q5NUL3	ENSG00000186188	FALSE	FALSE	FALSE	NA	33	FRVVPQRLPGADQEISICTLIWPTIPGEISWDV	FRVVPQRLPGADQEISICTLIWPTIPGEISWDV	1	87.45	0	0.39	0.394	EEEEEEECCCCCCEEEEEEECCCCHHHHHHHHH	0.27	0.42	0.3
HPA042340	208	delta	F2RL3	Q96RI0	ENSG00000127533	TRUE	TRUE	FALSE	NA	42	SAEFRDKVRAGLFQRSPGDTVASKASAEGGSRGMGTHSSLLQ	SAEFRDKVRAGLFQRSPGDTVASKASAEGGSRGMGTHSSLLQ	1	57.03	0.57	0.75	0.071	CHHHHHHHHHHHHCCCCCCCCCCCCCCCCCCCCCCCCCCCCC	0.29	0	0.71
HPA042947	209	delta	FSHR	P23945	ENSG00000170820	TRUE	TRUE	FALSE	NA	113	QESKVTEIPSDLPRNAIELRFVLTKLRVIQKGAFSGFGDLEKIEISQNDVLEVIEADVFSNLPKLHEIRIEKANNLLYINPEAFQNLPNLQYLLISNTGIKHLPDVHKIHSLQ	QESKVTEIPSDLPRNAIELRFVLTKLRVIQKGAFSGFGDLEKIEISQNDVLEVIEADVFSNLPKLHEIRIEKANNLLYINPEAFQNLPNLQYLLISNTGIKHLPDVHKIHSLQ	1	95.76	0	0.26	0.531	ECCCCCCCCCCCCCCCCEEEEECCCCCEECCCCCCCCCCCCEEEEECCCCCCEECCCCEECCCCCCEEEEEEECCCCEECCCCEECCCCCCEEEEEEECCCCCCCCCCCCECC	0	0.32	0.68
HPA046131	210	delta	GPR68	Q15743	ENSG00000119714	FALSE	FALSE	FALSE	NA	27	PSGPKMGNITADNSSMSCTIDHTIHQT	MGNITADNSSMSCTIDHTIHQT	0.81	61.13	0.42	0.61	0.227	CCCCCCCCCCCCCCCCCHHHHH	0.23	0	0.77
HPA046556	211	delta	MRGPRE	Q86SM8	ENSG00000184350	TRUE	TRUE	FALSE	NA	27	MMEPREAGQHVGAANGAQEDVAFNLII	MMEPREAGQHVGAANGAQEDVAFNLII	1	61.87	0.39	0.63	0.037	CCCCHHHHHHHHHHHHHHHHHHHHHHH	0.85	0	0.15
HPA046528	212	delta	CYSLTR2	Q9NS75	ENSG00000152207	TRUE	TRUE	FALSE	NA	31	KFMSLQPSISVSEMEPNGTFSNNNSRNCTIE	KFMSLQPSISVSEMEPNGTFSNNNSRNCTIE	1	46.31	0.75	0.82	0.032	CCCCCCCCCCCCCCCCCCCCCCCCCCCCCHH	0.06	0	0.94
HPA049045	213	delta	F2R	P25116	ENSG00000181104	TRUE	TRUE	FALSE	NA	49	YASSECQRYVYSILCCKESSDPSSYNSSGQLMASKMDTCSSNLNNSIYK	YASSECQRYVYSILCCKESSDPSSYNSSGQLMASKMDTCSSNLNNSIYK	1	51.77	0.62	0.72	0.061	HHCHHHHHHHHHHHHCCCCCCCCCCCCCCCCCCCCCCCCCCCCCCCCHH	0.33	0	0.67
HPA049697	214	delta	F2RL3	Q96RI0	ENSG00000127533	FALSE	FALSE	FALSE	NA	29	QRQTFRLARSDRVLCHDALPLDAQASHWQ	QRQTFRLARSDRVLCHDALPLDAQASHWQ	1	88.54	0	0.26	0.586	CCCEEEECCCCCEEECCCCEHHHHHHHHH	0.31	0.28	0.41
HPA050236	215	delta	QRFPR	Q96P65	ENSG00000186867	TRUE	TRUE	FALSE	NA	75	CIVNKTFSPAQRHGNSGITMMRKKAKFSLRENPVEETKGEAFSDGNIEVKLCEQTEEKKKLKRHLALFRSELAEN	CIVNKTFSPAQRHGNSGITMMRKKAKFSLRENPVEETKGEAFSDGNIEVKLCEQTEEKKKLKRHLALFRSELAEN	1	34.1	0.94	0.82	0	HHHHHHCCCCCCCCCCCCCCCCCCCCCCCCCCCCCCCCCCCCCCCCCCCCCCCCCCHHHHHHHHHHHHHHHHHHC	0.32	0	0.68
HPA051433	216	delta	OXER1	Q8TDS5	ENSG00000162881	TRUE	TRUE	FALSE	NA	50	PNFLHQSRALLGLTRGRQGPVSDESSYQPSRQWRYREASRKAEAIGKLKV	PNFLHQSRALLGLTRGRQGPVSDESSYQPSRQWRYREASRKAEAIGKLKV	1	75.31	0.03	0.5	0.22	HHHHHHHHHHCCCCCCCCCCCCCCCCCCCCHHHHHHHHHHHHHHHHHHHH	0.6	0	0.4
HPA052785	217	delta	F2RL1	P55085	ENSG00000164251	FALSE	FALSE	FALSE	NA	36	GTIQGTNRSSKGRSLIGKVDGTSHVTGKGVTVETVF	GTIQGTNRSSKGRSLIGKVDGTSHVTGKGVTVETVF	1	41.29	0.73	0.65	0.167	CCCCCCCCCCCCCCCEEEECCCCCCCCCCCCCCCCE	0	0.14	0.86
HPA054355	218	delta	PTAFR	P25105	ENSG00000169403	TRUE	TRUE	FALSE	NA	44	KKFRKHLTEKFYSMRSSRKCSRATTDTVTEVVVPFNQIPGNSLK	KKFRKHLTEKFYSMRSSRKCSRATTDTVTEVVVPFNQIPGNSLK	1	64.28	0.21	0.67	0.091	HHHHHHHHHHHHHHHHHHHHHHHHHHHHHHCCCCCCCCCCCCCC	0.68	0	0.32
HPA054951	219	delta	LPAR4	Q99677	ENSG00000147145	TRUE	TRUE	FALSE	NA	46	KSFYINAHIRMESLFKTETPLTTKPSLPAIQEEVSDQTTNNGGELM	KSFYINAHIRMESLFKTETPLTTKPSLPAIQEEVSDQTTNNGGELM	1	45.96	0.57	0.79	0.022	HHHHHHHHHHHHHHHHHHCCCCCCCCCCCCCCCCCCCCCCCCCCCC	0.39	0	0.61
HPA055142	220	delta	GPR87	Q9BY21	ENSG00000138271	TRUE	TRUE	FALSE	NA	33	CRSFSRRLFKKSNIRTRSESIRSLQSVRRSEVR	CRSFSRRLFKKSNIRTRSESIRSLQSVRRSEVR	1	69.3	0.07	0.51	0.121	CHHHHHHHHHHCCHHHHHHHHHHHHHHHHHHHH	0.91	0	0.09
HPA055220	221	delta	MRGPRX2	Q96LB1	ENSG00000183695	TRUE	TRUE	FALSE	NA	30	ALQRALQDIAEVDHSEGCFRQGTPEMSRSS	ALQRALQDIAEVDHSEGCFRQGTPEMSRSS	1	60.92	0.43	0.75	0	HHHHHHHHHHHHHHHHCCCCCCCCCCCCCC	0.53	0	0.47
HPA056148	222	delta	FSHR	P23945	ENSG00000170820	TRUE	TRUE	FALSE	NA	113	QESKVTEIPSDLPRNAIELRFVLTKLRVIQKGAFSGFGDLEKIEISQNDVLEVIEADVFSNLPKLHEIRIEKANNLLYINPEAFQNLPNLQYLLISNTGIKHLPDVHKIHSLQ	QESKVTEIPSDLPRNAIELRFVLTKLRVIQKGAFSGFGDLEKIEISQNDVLEVIEADVFSNLPKLHEIRIEKANNLLYINPEAFQNLPNLQYLLISNTGIKHLPDVHKIHSLQ	1	95.76	0	0.26	0.531	ECCCCCCCCCCCCCCCCEEEEECCCCCEECCCCCCCCCCCCEEEEECCCCCCEECCCCEECCCCCCEEEEEEECCCCEECCCCEECCCCCCEEEEEEECCCCCCCCCCCCECC	0	0.32	0.68
HPA058306	223	delta	GPR174	Q9BXC1	ENSG00000147138	FALSE	FALSE	FALSE	NA	22	LSLQDKYPMAQDLGEKQKALKM	LSLQDKYPMAQDLGEKQKALKM	1	78.25	0	0.46	0.273	HHCCCCCCCHHHHHHHHHHHHH	0.68	0	0.32
HPA058909	224	delta	MRGPRG	Q86SM5	ENSG00000182170	FALSE	TRUE	TRUE	MRGPRE, MRGPRE, MRGPRE, MRGPRE	24	LIYSGLGRQPGKREPLRSVLRRAL	LIYSGLGRQPGKREPLRSVLRRAL	1	85.88	0	0.39	0.333	HHHHHHHCCCCCCCCHHHHHHHHH	0.67	0	0.33
HPA062429	225	delta	GPR171	O14626	ENSG00000174946	FALSE	TRUE	TRUE	GPR4	32	LSKAFRSKVTETFASPKETKAQKEKLRCENNA	LSKAFRSKVTETFASPKETKAQKEKLRCENNA	1	77.61	0	0.51	0.25	HCHHHHHHHHHHHCCHHHHHHHHHHHHHHHCC	0.84	0	0.16
HPA062838	226	delta	HCAR1	Q9BXC0	ENSG00000196917	TRUE	TRUE	FALSE	NA	39	QRPEEMPISNLGRRSCISVANSFQSQSDGQWDPHIVEWH	QRPEEMPISNLGRRSCISVANSFQSQSDGQWDPHIVEWH	1	35.77	1	0.83	0.026	CCCCCCCCCCCCCHHHHCCHHHHCCCCCCCCCCCCCCCC	0.21	0	0.79
HPA066313	227	delta	GPR87	Q9BY21	ENSG00000138271	TRUE	TRUE	FALSE	NA	33	CRSFSRRLFKKSNIRTRSESIRSLQSVRRSEVR	CRSFSRRLFKKSNIRTRSESIRSLQSVRRSEVR	1	69.3	0.07	0.51	0.121	CHHHHHHHHHHCCHHHHHHHHHHHHHHHHHHHH	0.91	0	0.09
HPA067323	228	delta	GPR171	O14626	ENSG00000174946	TRUE	TRUE	FALSE	NA	23	LVIRQLYRNKDNENYPNVKKALI	LVIRQLYRNKDNENYPNVKKALI	1	82.3	0	0.48	0.304	HHHHHHHHCCCCCCHHHHHHHHH	0.74	0	0.26
HPA067673	229	delta	OXGR1	Q96P68	ENSG00000165621	TRUE	TRUE	FALSE	NA	29	LITSTNRTNRSACLDLTSSDELNTIKWYN	LITSTNRTNRSACLDLTSSDELNTIKWYN	1	76.99	0	0.36	0.517	HCCEEEECCEEEECCHHHCCCHHHHHHHH	0.41	0.28	0.31
HPA067689	230	delta	FSHR	P23945	ENSG00000170820	FALSE	FALSE	FALSE	NA	71	AFANWRRQISELHPICNKSILRQEVDYMTQARGQRSSLAEDNESSYSRGFDMTYTEFDYDLCNEVVDVTCS	AFANWRRQISELHPICNKSILRQEVDYMTQARGQRSSLAEDNESSYSRGFDMTYTEFDYDLCNEVVDVTCS	1	48	0.58	0.66	0.085	HHHCCCEECCCCCHHHCHHHHHHHHHHHHHHHCCCCCCCCCCCCCCCCCCCHHHHHHHHHHHCCEECCEEE	0.45	0.1	0.45
HPA068378	231	delta	F2RL1	P55085	ENSG00000164251	TRUE	TRUE	FALSE	NA	36	GTIQGTNRSSKGRSLIGKVDGTSHVTGKGVTVETVF	GTIQGTNRSSKGRSLIGKVDGTSHVTGKGVTVETVF	1	41.29	0.73	0.65	0.167	CCCCCCCCCCCCCCCEEEECCCCCCCCCCCCCCCCE	0	0.14	0.86
HPA068735	232	delta	GPR171	O14626	ENSG00000174946	TRUE	TRUE	FALSE	NA	21	IDRCLQLTHSCKIYRIQEPGF	IDRCLQLTHSCKIYRIQEPGF	1	75.92	0	0.41	0.333	HHHHHHHCCCCCCCHHHCHHH	0.62	0	0.38
HPA069802	233	delta	FSHR	P23945	ENSG00000170820	TRUE	TRUE	FALSE	NA	80	LDIQDNINIHTIERNSFVGLSFESVILWLNKNGIQEIHNCAFNGTQLDELNLSDNNNLEELPNDVFHGASGPVILDISRT	LDIQDNINIHTIERNSFVGLSFESVILWLNKNGIQEIHNCAFNGTQLDELNLSDNNNLEELPNDVFHGASGPVILDISRT	1	97.36	0	0.22	0.613	EEEECCCCCCEECCCCCCCCECCEEEEECCCCCCCEECCCCCCCCEEEEEECCCCCCCCCCCCCCCCCCECCCEEECCCC	0	0.3	0.7
HPA069586	234	delta	HCAR1	Q9BXC0	ENSG00000196917	FALSE	FALSE	FALSE	NA	24	RLYFLWTVPSSACDPSVHGALHIT	RLYFLWTVPSSACDPSVHGALHIT	1	80.51	0	0.35	0.417	HHHHHHHCCCCCCCHHHHHHHHHH	0.71	0	0.29
HPA071966	235	delta	FFAR2	O15552	ENSG00000126262	FALSE	FALSE	FALSE	NA	22	IERYLGVAFPVQYKLSRRPLYG	IERYLGVAFPVQYKLSRRPLYG	1	94.56	0	0.41	0.318	HHHHHHHHCHHHHHHHCCHHHH	0.86	0	0.14
HPA073877	236	delta	F2R	P25116	ENSG00000181104	TRUE	TRUE	FALSE	NA	49	YASSECQRYVYSILCCKESSDPSSYNSSGQLMASKMDTCSSNLNNSIYK	YASSECQRYVYSILCCKESSDPSSYNSSGQLMASKMDTCSSNLNNSIYK	1	51.77	0.62	0.72	0.061	HHCHHHHHHHHHHHHCCCCCCCCCCCCCCCCCCCCCCCCCCCCCCCCHH	0.33	0	0.67
HPA074244	237	delta	RXFP1	Q9HBX9	ENSG00000171509	TRUE	TRUE	FALSE	NA	70	NCGDNNGWSLQFDKYFASYYKMTSQYPFEAETPECLVGSVPVQCLCQGLELDCDETNLRAVPSVSSNVTA	NCGDNNGWSLQFDKYFASYYKMTSQYPFEAETPECLVGSVPVQCLCQGLELDCDETNLRAVPSVSSNVTA	1	73.35	0.2	0.46	0.314	CCCCCCCHHHHHHHHHHHHHHHHCCCCCCCCCCCECCCCCCCCCEEEECEEECCCCCCCCCCCCCCCCCE	0.23	0.13	0.64
HPA075038	238	delta	GPR141	Q7Z602	ENSG00000187037	FALSE	FALSE	FALSE	NA	20	MPGHNTSRNSSCDPIVTPHL	MPGHNTSRNSSCDPIVTPHL	1	55.08	0.5	0.63	0.15	CCCCCCCCCCCCCCCCCHHH	0.15	0	0.85
HPA075590	239	delta	GPR183	P32249	ENSG00000169508	TRUE	TRUE	FALSE	NA	25	FTPPSATPQGNDCDLYAHHSTARIV	FTPPSATPQGNDCDLYAHHSTARIV	1	70.83	0.37	0.6	0.2	CCCCCCCCCCCCCCCCCCHHHHHHH	0.28	0	0.72
HPA075994	240	delta	HCAR3	P49019	ENSG00000255398	TRUE	TRUE	FALSE	NA	28	PTSNNHSKKGHCHQEPASLEKQLGCCIE	PTSNNHSKKGHCHQEPASLEKQLGCCIE	1	30.97	1	0.9	0	CCCCCCCCCCCCCCCCCCCHHHCCCCCC	0.11	0	0.89
HPA076513	241	delta	GPR18	Q14330	ENSG00000125245	FALSE	FALSE	FALSE	NA	28	LVIIHNLLHGRTSKLKPKVKEKSIRIII	LVIIHNLLHGRTSKLKPKVKEKSIRIII	1	91.03	0	0.44	0.321	HHHHHHHHCCCCCCCCHHHHHHHHHHHH	0.71	0	0.29
HPA076938	242	delta	CYSLTR1	Q9Y271	ENSG00000173198	FALSE	FALSE	FALSE	NA	32	LMAKPQKDEKNNTKCFEPPQDNQTKNHVLVLH	LMAKPQKDEKNNTKCFEPPQDNQTKNHVLVLH	1	89.49	0	0.42	0.344	HHCCCEECCCCCEECCCCCCCHHHHHHHHHHH	0.41	0.12	0.47
HPA076094	243	delta	GPR34	Q9UPC5	ENSG00000171659	TRUE	TRUE	FALSE	NA	53	LMSSNIRKIMCQLLFRRFQGEPSRSESTSEFKPGYSLHDTSVAVKIQSSSKST	LMSSNIRKIMCQLLFRRFQGEPSRSESTSEFKPGYSLHDTSVAVKIQSSSKST	1	54.3	0.61	0.73	0.113	HHCHHHHHHHHHHHHHHHHCCCCCCCCCCCCCCCCCCCCCCCCCCCCCCCCCC	0.34	0	0.66
HPA078372	244	delta	FSHR	P23945	ENSG00000170820	FALSE	FALSE	FALSE	NA	71	AFANWRRQISELHPICNKSILRQEVDYMTQARGQRSSLAEDNESSYSRGFDMTYTEFDYDLCNEVVDVTCS	AFANWRRQISELHPICNKSILRQEVDYMTQARGQRSSLAEDNESSYSRGFDMTYTEFDYDLCNEVVDVTCS	1	48	0.58	0.66	0.085	HHHCCCEECCCCCHHHCHHHHHHHHHHHHHHHCCCCCCCCCCCCCCCCCCCHHHHHHHHHHHCCEECCEEE	0.45	0.1	0.45
HPA078739	245	delta	F2RL3	Q96RI0	ENSG00000127533	FALSE	FALSE	FALSE	NA	20	LLHYSDPSPSAWGNLYGAYV	LLHYSDPSPSAWGNLYGAYV	1	72.59	0	0.31	0.55	HHHHCCCCCCCCCCCHHHHH	0.45	0	0.55
HPA079325	246	delta	MAS1	P04201	ENSG00000130368	FALSE	FALSE	FALSE	NA	40	SKKKRFKESLKVVLTRAFKDEMQPRRQKDNCNTVTVETVV	SKKKRFKESLKVVLTRAFKDEMQPRRQKDNCNTVTVETVV	1	69.15	0.21	0.54	0.175	CHHHCCCCCHHHHHHHHCCCCCCCHHHCHHHHHHHHCCCC	0.55	0	0.45
HPA031309	247	delta	GPR62	Q9BZJ7	ENSG00000180929	TRUE	TRUE	FALSE	NA	72	PVRLALGRLSRRALPGPVRACTPQAWHPRALLQCLQRPPEGPAVGPSEAPEQTPELAGGRSPAYQGPPESSL	PVRLALGRLSRRALPGPVRACTPQAWHPRALLQCLQRPPEGPAVGPSEAPEQTPELAGGRSPAYQGPPESSL	1	56.16	0.47	0.78	0.056	HHHHHHHHHHHHHCCCCCCCCCCCCCCHHHHHHHHHCCCCCCCCCCCCCCCCCCCCCCCCCCCCCCCCCCCC	0.31	0	0.69
HPA044409	248	delta	C3AR1	Q16581	ENSG00000171860	TRUE	TRUE	FALSE	NA	142	GLSSSLDYPDFYGDPLENRSLENIVQPPGEMNDRLDPSSFQTNDHPWTVPTVFQPQTFQRPSADSLPRGSARLTSQNLYSNVFKPADVVSPKIPSGFPIEDHETSPLDNSDAFLSTHLKLFPSASSNSFYESELPQGFQDYY	GLSSSLDYPDFYGDPLENRSLENIVQPPGEMNDRLDPSSFQTNDHPWTVPTVFQPQTFQRPSADSLPRGSARLTSQNLYSNVFKPADVVSPKIPSGFPIEDHETSPLDNSDAFLSTHLKLFPSASSNSFYESELPQGFQDYY	1	33.72	0.99	0.85	0.014	CCCCCCCCCCCCCCCCCCCCCCCCCCCCCCCCCCCCCCCCCCCCCCCCCCCCCCCCCCCCCCCCCCCCCCCCCCCCCCCCCCCCCCCCCCCCCCCCCCCCCCCCCCCCCCCCCCCCCCCCCCCCCCCCCCCCCCCHHHCHHH	0.04	0	0.96
HPA027108	249	delta	GPR31	O00270	ENSG00000120436	FALSE	FALSE	FALSE	NA	26	VLMHIFQNLGSCRALCAVAHTSDVTG	VLMHIFQNLGSCRALCAVAHTSDVTG	1	79.13	0	0.36	0.385	HHHHHHHHHCCHHHHHHHHHHHHHHH	0.92	0	0.08
HPA027007	250	delta	OXER1	Q8TDS5	ENSG00000162881	TRUE	TRUE	FALSE	NA	101	WLSACRSLDLCTQLFHGSLAFTYLNSVLDPVLYCFSSPNFLHQSRALLGLTRGRQGPVSDESSYQPSRQWRYREASRKAEAIGKLKVQGEVSLEKEGSSQG	WLSACRSLDLCTQLFHGSLAFTYLNSVLDPVLYCFSSPNFLHQSRALLGLTRGRQGPVSDESSYQPSRQWRYREASRKAEAIGKLKVQGEVSLEKEGSSQG	1	80.5	0.01	0.44	0.327	HCCCHHHHHHHHHHHHHHHHHHHHHHHHHHHHHHHHCHHHHHHHHHHCCCCCCCCCCCCCCCCCCCCHHHHHHHHHHHHHHHHHHHHHHHHHHHHHHHCCC	0.73	0	0.27
HPA027543	251	delta	PTAFR	P25105	ENSG00000169403	FALSE	FALSE	FALSE	NA	27	LDSTNTVPDSAGSGNVTRCFEHYEKGS	LDSTNTVPDSAGSGNVTRCFEHYEKGS	1	83.51	0	0.39	0.407	CCCEEEEECCCCCCEEEEECCCCCCCC	0	0.37	0.63
HPA027542	252	delta	PTAFR	P25105	ENSG00000169403	TRUE	TRUE	FALSE	NA	44	KKFRKHLTEKFYSMRSSRKCSRATTDTVTEVVVPFNQIPGNSLK	KKFRKHLTEKFYSMRSSRKCSRATTDTVTEVVVPFNQIPGNSLK	1	64.28	0.21	0.67	0.091	HHHHHHHHHHHHHHHHHHHHHHHHHHHHHHCCCCCCCCCCCCCC	0.68	0	0.32
HPA028660	253	delta	HCAR2	Q8TDS4	ENSG00000182782	TRUE	TRUE	FALSE	NA	51	NRCLQRKMTGEPDNNRSTSVELTGDPNKTRGAPEALMANSGEPWSPSYLGP	NRCLQRKMTGEPDNNRSTSVELTGDPNKTRGAPEALMANSGEPWSPSYLGP	1	43.97	0.79	0.88	0	HHHHHHHHCCCCCCCCCCCCCCCCCCCCCCCCCCCCCCCCCCCCCCCCCCC	0.16	0	0.84
HPA028660	253	delta	HCAR3	P49019	ENSG00000255398	TRUE	TRUE	FALSE	NA	51	NRCLQRKMTGEPDNNRSTSVELTGDPNKTRGAPEALMANSGEPWSPSYLGP	NRCLQRKITGEPDNNRSTSVELTGDPNKTRGAPEALIANSGEPWSPSYLGP	0.94	44.3	0.79	0.86	0	HHHHHHHHCCCCCCCCCCCCCCCCCCCCCCCCCCCCCCCCCCCCCCCCCCC	0.16	0	0.84
HPA028811	254	delta	MRGPRF	Q96AM1	ENSG00000172935	TRUE	TRUE	FALSE	NA	42	MAGNCSWEAHPGNRNRMCPGLSEAPELYSRGFLTIEQIAMLP	MAGNCSWEAHPGNRNKMCPGLSEAPELYSRGFLTIEQIAMLP	0.96	46.01	0.65	0.67	0.143	CCCCCCCCCCCCCCCCCCCCCCCCCCCCCCCCCCCCECCCCC	0	0.02	0.98
HPA028769	255	delta	GPR171	O14626	ENSG00000174946	FALSE	FALSE	FALSE	NA	28	IPIKDIKEKSNVGCMEFKKEFGRNWHLL	IPIKDIKEKSNVGCMEFKKEFGRNWHLL	1	90.52	0	0.39	0.429	CCECCCCCCCCCCHHHHECHHHHHHHHH	0.46	0.07	0.46
HPA028847	256	delta	GPR183	P32249	ENSG00000169508	TRUE	TRUE	FALSE	NA	26	NPMSKQEAERITCMEYPNFEETKSLP	NPMSKQEAERITCMEYPNFEETKSLP	1	91.95	0	0.3	0.577	CCCEEEECCEEEECCHHHCCCCCCHH	0.19	0.31	0.5
HPA027067	257	delta	RXFP1	Q9HBX9	ENSG00000171509	FALSE	FALSE	FALSE	NA	69	PFKEMIHRFWYNYRQRKSMDSKGQKTYAPSFIWVEMWPLQEMPPELMKPDLFTYPCEMSLISQSTRLNS	PFKEMIHRFWYNYRQRKSMDSKGQKTYAPSFIWVEMWPLQEMPPELMKPDLFTYPCEMSLISQSTRLNS	1	46.19	0.65	0.8	0.014	HHHHHHHHHHHHHHHHHHHHHCCCCCCCCCCCCCCCCCCCCCCCCCCCCCCCCCCCCCCCCCCCCCCCC	0.3	0	0.7
HPA029689	258	delta	LPAR4	Q99677	ENSG00000147145	FALSE	FALSE	FALSE	NA	27	STTNVNNATTTCFEGFSKRVWKTYLSK	STTNVNNATTTCFEGFSKRVWKTYLSK	1	89.02	0	0.4	0.407	CCEEEECCEEEECCCCCHHHHHHHHHH	0.37	0.3	0.33
HPA028934	259	delta	LPAR6	P43657	ENSG00000139679	FALSE	FALSE	FALSE	NA	38	NWSVRRSDFRFSEVHGAENFIQHNLQTLKSKIFDNESA	NWSVRRSDFRFSEVHGAENFIQHNLQTLKSKIFDNESA	1	77.41	0	0.59	0	HHHHHHHHHHHHHHHHHHHHHHHHHHHHHHHHHHHHHC	0.97	0	0.03
HPA029690	260	delta	LPAR4	Q99677	ENSG00000147145	TRUE	TRUE	FALSE	NA	46	KSFYINAHIRMESLFKTETPLTTKPSLPAIQEEVSDQTTNNGGELM	KSFYINAHIRMESLFKTETPLTTKPSLPAIQEEVSDQTTNNGGELM	1	45.96	0.57	0.79	0.022	HHHHHHHHHHHHHHHHHHCCCCCCCCCCCCCCCCCCCCCCCCCCCC	0.39	0	0.61
HPA058724	261	delta	F2RL3	Q96RI0	ENSG00000127533	FALSE	FALSE	FALSE	NA	29	QRQTFRLARSDRVLCHDALPLDAQASHWQ	QRQTFRLARSDRVLCHDALPLDAQASHWQ	1	88.54	0	0.26	0.586	CCCEEEECCCCCEEECCCCEHHHHHHHHH	0.31	0.28	0.41
HPA014399	1	gamma	MCHR2	Q969V1	ENSG00000152034	FALSE	FALSE	FALSE	NA	31	CYTWEMYQQNKDARCCNPSVPKQRVMKLTKM	CYTWEMYQQNKDARCCNPSVPKQRVMKLTKM	1	84.59	0	0.49	0.226	HHHHHHHHHHHHHCCCCCCHHHHHHHHHHHH	0.81	0	0.19
HPA003189	2	gamma	CXCR3	P49682	ENSG00000186810	TRUE	TRUE	FALSE	NA	52	QVSDHQVLNDAEVAALLENFSSSYDYGENESDSCCTSPPCPQDFSLNFDRAF	VSDHQVLNDAEVAALLENFSSSYDYGENESDSCCTSPPCPQDFSLNFDRAF	0.98	62.81	0.38	0.69	0.078	CCCCCCCCHHHHHHHHHHHHCCCCCCCCCCCCCCCCCCCCCHHHHHHHHHH	0.43	0	0.57
HPA014497	3	gamma	C5AR1	P21730	ENSG00000197405	TRUE	TRUE	FALSE	NA	38	MDSFNYTTPDYGHYDDKDTLDLNTPVDKTSNTLRVPDI	MDSFNYTTPDYGHYDDKDTLDLNTPVDKTSNTLRVPDI	1	62.16	0.19	0.7	0.079	CCCCCCCCCCCCCCCHHHCCCCCCCCCCCCCCCCHHHH	0.18	0	0.82
HPA045942	4	gamma	CXCR3	P49682	ENSG00000186810	TRUE	TRUE	FALSE	NA	52	QVSDHQVLNDAEVAALLENFSSSYDYGENESDSCCTSPPCPQDFSLNFDRAF	VSDHQVLNDAEVAALLENFSSSYDYGENESDSCCTSPPCPQDFSLNFDRAF	0.98	62.81	0.38	0.69	0.078	CCCCCCCCHHHHHHHHHHHHCCCCCCCCCCCCCCCCCCCCCHHHHHHHHHH	0.43	0	0.57
HPA048012	5	gamma	C5AR1	P21730	ENSG00000197405	TRUE	TRUE	FALSE	NA	38	MDSFNYTTPDYGHYDDKDTLDLNTPVDKTSNTLRVPDI	MDSFNYTTPDYGHYDDKDTLDLNTPVDKTSNTLRVPDI	1	62.16	0.19	0.7	0.079	CCCCCCCCCCCCCCCHHHCCCCCCCCCCCCCCCCHHHH	0.18	0	0.82
HPA045060	6	gamma	CCR2	P41597	ENSG00000121807	TRUE	TRUE	FALSE	NA	58	FHIALGCRIAPLQKPVCGGPGVRPGKNVKVTTQGLLDGRGKGKSIGRAPEASLQDKEG	FHIALGCRIAPLQKPVCGGPGVRPGKNVKVTTQGLLDGRGKGKSIGRAPEASLQDKEG	1	44.03	0.75	0.8	0.017	HHHHHCCCCCCCCCCCCCCCCCCCCCCCCCCCCCCCCCCCCCCCCCCCCCCCCCCCCC	0.09	0	0.91
HPA063255	7	gamma	CCR2	P41597	ENSG00000121807	TRUE	TRUE	FALSE	NA	58	FHIALGCRIAPLQKPVCGGPGVRPGKNVKVTTQGLLDGRGKGKSIGRAPEASLQDKEG	FHIALGCRIAPLQKPVCGGPGVRPGKNVKVTTQGLLDGRGKGKSIGRAPEASLQDKEG	1	44.03	0.75	0.8	0.017	HHHHHCCCCCCCCCCCCCCCCCCCCCCCCCCCCCCCCCCCCCCCCCCCCCCCCCCCCC	0.09	0	0.91
HPA065041	8	gamma	CCR2	P41597	ENSG00000121807	TRUE	TRUE	FALSE	NA	41	LSTSRSRFIRNTNESGEEVTTFFDYDYGAPCHKFDVKQIGA	LSTSRSRFIRNTNESGEEVTTFFDYDYGAPCHKFDVKQIGA	1	45.63	0.7	0.69	0.098	CCCCCCCCCCCCCCCCCCCCCCCCCCCCCCCCCHHHHHHHH	0.2	0	0.8
HPA019151	9	gamma	SSTR3	P32745	ENSG00000278195	TRUE	TRUE	FALSE	NA	46	MDMLHPSSVSTTSEPENASSAWPPDATLGNVSAGPSPAGLAVSGVL	MDMLHPSSVSTTSEPENASSAWPPDATLGNVSAGPSPAGLAVSGVL	1	48.71	0.73	0.78	0.087	CCCCCCCCCCCCCCCCCCCCCCCCCCCCCCCCCCCCHHHHHHHHHH	0.22	0	0.78
HPA050708	10	gamma	MCHR2	Q969V1	ENSG00000152034	FALSE	TRUE	TRUE	SSTR3	31	SGNFQKRLPQIQRRATEKEINNMGNTLKSHF	SGNFQKRLPQIQRRATEKEINNMGNTLKSHF	1	86.59	0	0.5	0.194	CHHHHHHHHHHHHHHHHHHHHHHHHHHHHHC	0.94	0	0.06
HPA067435	11	gamma	OPRM1	P35372	ENSG00000112038	TRUE	TRUE	FALSE	NA	50	EFCIPTSSNIEQQNSTRIRQNTRDHPSTANTVDRTNHQLENLEAETAPLP	EFCIPTSSNIEQQNSTRIRQNTRDHPSTANTVDRTNHQLENLEAETAPLP	1	53.05	0.3	0.7	0	HHHCCCCHHHHHHHHHHHHHHHHHCCCCHHHHHHHHHHHHHHHCCCCCCC	0.7	0	0.3
HPA002935	13	gamma	BDKRB1	P46663	ENSG00000100739	FALSE	FALSE	FALSE	NA	41	MASSWPPLELQSSNQSQLSPQNATACDNAPEAWDLLHRVLP	MASSWPPLELQSSNQSQLFPQNATACDNAPEAWDLLHRVLP	0.96	59.29	0.56	0.71	0.122	CCCCCCCCCCCCCCCCCCCCCCCCCCCCCHHHHHHHHHHHH	0.29	0	0.71
HPA003873	14	gamma	LTB4R	Q15722	ENSG00000213903	TRUE	TRUE	FALSE	NA	54	GVGFVAKLLEGTGSEASSTRRGGSLGQTARSGPAALEPGPSESLTASSPLKLNE	GVGFVAKLLEGTGSEASSTRRGGSLGQTARSGPAALEPGPSESLTASSPLKLNE	1	50.53	0.76	0.67	0.167	HHHHHHHHHHHHHHCCCCHHHHCCCCCCCCCCCCCCCCCCCCCCCCCCCCCCCC	0.33	0	0.67
HPA004149	15	gamma	MCHR1	Q99705	ENSG00000128285	TRUE	TRUE	FALSE	NA	111	VGAMKKGVGRAVGLGGGSGCQATEEDPLPNCGACAPGQGGRRWRLPQPAWVEGSSARLWEQATGTGWMDLEASLLPTGPNASNTSDGPDNLTSAGSPPRTGSISYINIIMP	VGAMKKGVGRAVGLGGGSGCQATEEDPLPNCGACAPGQGGRRWRLPQPAWVEGSSARLWEQATGTGWMDLEASLLPTGPNASNTSDGPDNLTSAGSPPRTGSISYINIIMP	1	33.15	0.89	0.7	0.144	CCCCCCCCCCCCCCCCCCCCCCCCCCCCCCCCCCCCCCCCCCCCCCCCCCCECCHHHHHHCCCCCCCCCCCCCCCCCCCCCCCCCCCCCCCCCCCCCCCHHHHHHHHHHHH	0.16	0.01	0.83
HPA010525	16	gamma	GPR1	P46091	ENSG00000183671	FALSE	FALSE	FALSE	NA	48	SKKFQARFRSSVAEILKYTLWEVSCSGTVSEQLRNSETKNLCLLETAQ	SKKFQARFRSSVAEILKYTLWEVSCSGTVSEQLRNSETKNLCLLETAQ	1	76.92	0	0.55	0.062	CHHHHHHHHHHHHHHHHHHHHHHHHHHHHHHHHHHHHHHHHHHHHCCC	0.92	0	0.08
HPA031613	17	gamma	CCR4	P51679	ENSG00000183813	FALSE	FALSE	TRUE	SSTR3, SSTR3	26	LQIYSADTPSSSYTQSTMDHDLHDAL	LQIYSADTPSSSYTQSTMDHDLHDAL	1	32.7	1	0.89	0	CCCCCCCCCCCCCCCCCCCCCCCCCC	0	0	1
HPA031384	18	gamma	CCR7	P32248	ENSG00000126353	FALSE	FALSE	FALSE	NA	34	QDEVTDDYIGDNTTVDYTLFESLCSKKDVRNFKA	QDEVTDDYIGDNTTVDYTLFESLCSKKDVRNFKA	1	61.8	0.32	0.72	0.059	CCCCCCCCCCCCCCCCHHHCCCCCCCHHHHHHHH	0.32	0	0.68
HPA031383	19	gamma	CCR7	P32248	ENSG00000126353	FALSE	FALSE	FALSE	NA	48	GVKFRNDLFKLFKDLGCLSQEQLRQWSSCRHIRRSSMSVEAETTTTFS	GVKFRNDLFKLFKDLGCLSQEQLRQWSSCRHIRRSSMSVEAETTTTFS	1	61.2	0.38	0.6	0.125	CHHHHHHHHHHHHHCCCCCHHHHHHHHHHHHHHHHCCCCCCCCCCCCC	0.6	0	0.4
HPA031999	20	gamma	CXCR2	P25025	ENSG00000180871	TRUE	TRUE	FALSE	NA	46	DFNMESDSFEDFWKGEDLSNYSYSSTLPPFLLDAAPCEPESLEINK	DFNMESDSFEDFWKGEDLSNYSYSSTLPPFLLDAAPCEPESLEINK	1	50.23	0.55	0.81	0	CCCCCCCCCCHHHCCCCCCCCCCCCCCCCCCHHHCCCCCCCCCCHH	0.17	0	0.83
HPA031991	22	gamma	CXCR1	P25024	ENSG00000163464	FALSE	FALSE	FALSE	NA	39	MSNITDPQMWDFDDLNFTGMPPADEDYSPCMLETETLNK	MSNITDPQMWDFDDLNFTGMPPADEDYSPCMLETETLNK	1	49.74	0.57	0.79	0	CCCCCCCCCCCCCCCCCCCCCCCCHHHCCCCCCCCHHHH	0.18	0	0.82
HPA037966	23	gamma	NPBWR2	P48146	ENSG00000125522	FALSE	FALSE	FALSE	NA	28	GVYSNELQVPSCGLSFPWPEQVWFKASR	GVYSNELQVPSCGLSFPWPEQVWFKASR	1	89.51	0	0.41	0.321	EEEECCCCCEEEEECCCCCHHHHHHHHH	0.32	0.32	0.36
HPA042383	24	gamma	CCR8	P51685	ENSG00000179934	TRUE	TRUE	FALSE	NA	38	MDYTLDLSVTTVTDYYYPDIFSSPCDGELIQTNGKLLL	MDYTLDLSVTTVTDYYYPDIFSSPCDAELIQTNGKLLL	0.96	45.6	0.75	0.77	0.026	CCCCCCCCCCCCCCCCCCCCCCCCCCHHHHHHHHHHHH	0.32	0	0.68
HPA042435	25	gamma	SSTR3	P32745	ENSG00000278195	FALSE	TRUE	TRUE	GPBAR1	46	MDMLHPSSVSTTSEPENASSAWPPDATLGNVSAGPSPAGLAVSGVL	MDMLHPSSVSTTSEPENASSAWPPDATLGNVSAGPSPAGLAVSGVL	1	48.71	0.73	0.78	0.087	CCCCCCCCCCCCCCCCCCCCCCCCCCCCCCCCCCCCHHHHHHHHHH	0.22	0	0.78
HPA042432	26	gamma	CXCR5	P32302	ENSG00000160683	TRUE	TRUE	FALSE	NA	53	MNYPLTLEMDLENLEDLFWELDRLDNYNDTSLVENHLCPATEGPLMASFKAVF	MNYPLTLEMDLENLEDLFWELDRLDNYNDTSLVENHLCPATEGPLMASFKAVF	1	55.51	0.38	0.65	0.038	CCCCCCCCCCHHHHHHHHHHHHHHHHHHHHHHHHCCCCCCCCCHHHHHHHHHH	0.64	0	0.36
HPA043238	27	gamma	CCRL2	O00421	ENSG00000121797	TRUE	TRUE	FALSE	NA	43	FLDGTFSKYLCRCFHLRSNTPLQPRGQSAQGTSREEPDHSTEV	FLDGTFSKYLCRCFHLRSNTPLQPRGQSAQGTSREEPDHSTEV	1	61.49	0.46	0.72	0.116	HHCHHHHHHHHHHHHCCCCCCCCCCCCCCCCCCCCCCCCCCCC	0.33	0	0.67
HPA042261	28	gamma	GALR1	P47211	ENSG00000166573	TRUE	TRUE	FALSE	NA	40	NFRKAYKQVFKCHIRKDSHLSDTKENKSRIDTPPSTNCTH	NFRKAYKQVFKCHIRKDSHLSDTKESKSRIDTPPSTNCTH	0.96	57.8	0.52	0.71	0.1	HHHHHHHHHHHHHHHHHHCCCCCCCHHHCCCCCCCCCCCC	0.53	0	0.47
HPA042259	29	gamma	KISS1R	Q969F8	ENSG00000116014	TRUE	TRUE	FALSE	NA	38	MLRHLGRVAVRPAPADSALQGQVLAERAGAVRAKVSRL	MLRHLGRVAVRPAPADSALQGQVLAERAGAVRAKVSRL	1	72.92	0	0.55	0.105	HHHHHHHHHCCCCCCCCCHHHHHHHHHHHHHHHHHHHH	0.76	0	0.24
HPA044929	30	gamma	CCR3	P51677	ENSG00000183625	TRUE	TRUE	FALSE	NA	34	YETEELFEETLCSALYPEDTVYSWRHFHTLRMTI	YETEELFEETLCSALYPEDTVYSWRHFHTLRMTI	1	92.52	0	0.4	0.294	EEEEEECCEEEEEECCCHHHHHHHHHHHHHHHHH	0.5	0.35	0.15
HPA046561	31	gamma	AGTR2	P50052	ENSG00000180772	TRUE	TRUE	FALSE	NA	47	MKGNSTLATTSKNITSGLHFGLVNISGNNESTLNCSQKPSDKHLDAI	MKGNSTLATTSKNITSGLHFGLVNISGNNESTLNCSQKPSDKHLDAI	1	46.06	0.71	0.59	0.191	CCCCCCCCCHHHHCCHHHHHHHHCCCCCCCCCCCCCCCCCCCHHHHH	0.36	0	0.64
HPA046550	32	gamma	FPR1	P21462	ENSG00000171051	FALSE	FALSE	FALSE	NA	35	TTVPGKTGTVACTFNFSPWTNDPKERINVAVAMLT	TTVPGKTGTVACTFNFSPWTNDPKERINVAVAMLT	1	90.4	0	0.42	0.314	EEEECCCCCEEEEECCHHHCCCHHHHHHHHHHHHH	0.46	0.26	0.29
HPA047206	33	gamma	OPRK1	P41145	ENSG00000082556	TRUE	TRUE	FALSE	NA	52	PIQIFRGEPGPTCAPSACLPPNSSAWFPGWAEPDSNGSAGSEDAQLEPAHIS	PIQIFRGEPGPTCAPSACLPPNSSAWFPGWAEPDSNGSAGSEDAQLEPAHIS	1	37.04	0.94	0.76	0.096	CCCCCCCCCCCCCCCCCCCCCCCCCCCCCCCCCCCCCCCCCCCCCCCCCCCC	0	0	1
HPA047591	34	gamma	CXCR6	O00574	ENSG00000172215	TRUE	TRUE	FALSE	NA	33	EHDYHEDYGFSSFNDSSQEEHQDFLQFSKVFLP	EHDYHEDYGFSSFNDSSQEEHQDFLQFSKVFLP	1	73.54	0.08	0.55	0.121	CCCCCHHHHHHHHHHHHHHHHHHHHHHHHHHHH	0.85	0	0.15
HPA047564	35	gamma	AGTR2	P50052	ENSG00000180772	TRUE	TRUE	FALSE	NA	42	PFLYCFVGNRFQQKLRSVFRVPITWLQGKRESMSCRKSSSLR	PFLYCFVGNRFQQKLRSVFRVPITWLQGKRESMSCRKSSSLR	1	60.57	0	0.51	0.167	HHHHHHCCHHHHHHHHHHHHHHHHHHHHHHHHHHHHHHHHHH	0.95	0	0.05
HPA047865	36	gamma	CMKLR1	Q99788	ENSG00000174600	TRUE	TRUE	FALSE	NA	51	QDFKKFKVALFSRLVNALSEDTGHSSYPSHRSFTKMSSMNERTSMNERETG	QDFKKFKVALFSRLVNALSEDTGHSSYPSHRSFTKMSSMNERTSMNERETG	1	44.63	0.67	0.77	0.039	CCHHHHHHHHHHHHHHHHHHCCCCCCCCCCCCCCCCCCCCCCCCCCCCCCC	0.35	0	0.65
HPA048007	37	gamma	CCR10	P46092	ENSG00000184451	TRUE	TRUE	FALSE	NA	48	LRFRQDLRRLLRGGSCPSGPQPRRGCPRRPRLSSCSAPTETHSLSWDN	LRFRQDLRRLLRGGSCPSGPQPRRGCPRRPRLSSCSAPTETHSLSWDN	1	47.04	0.68	0.78	0.062	HHHHHHHHHHHCCCCCCCCCCCCCCCCCCCCCCCCCCCCCCCCCCCCC	0.23	0	0.77
HPA048586	38	gamma	SSTR5	P35346	ENSG00000162009	TRUE	TRUE	FALSE	NA	49	RQSFQKVLCLRKGSGAKDADATELRPDRIRQQQEATPPAHRAAANGLMQ	RQSFQKVLCLRKGSGAKDADATEPRPDRIRQQQEATPPAHRAAANGLMQ	0.97	52.23	0.72	0.82	0.041	HHHHHHHCCCCCCCCCCCCCCCCCCCCCCCCCCCCCCCCCCCCCCCCCC	0.14	0	0.86
HPA049653	39	gamma	LTB4R2	Q9NPC1	ENSG00000213906	TRUE	TRUE	FALSE	NA	39	SREGTMELRTTPQLKVVGQGRGNGDPGGGMEKDGPEWDL	SREGTMELRTTPQLKVVGQGRGNGDPGGGMEKDGPEWDL	1	35.88	1	0.91	0	CCCCCCCCCCCCCCCCCCCCCCCCCCCCCCCCCCCCCCC	0	0	1
HPA049718	40	gamma	ACKR3	P25106	ENSG00000144476	FALSE	FALSE	FALSE	NA	43	LHLFDYSEPGNFSDISWPCNSSDCIVVDTVMCPNMPNKSVLLY	LHLFDYSEPGNFSDISWPCNSSDCIVVDTVMCPNMPNKSVLLY	1	53.71	0.56	0.62	0.116	CCCCCCCCCCEEEECCCCCCCCCCCCCEEEECCCCCCHHHHHH	0.14	0.19	0.67
HPA050841	41	gamma	BDKRB2	P30411	ENSG00000168398	TRUE	TRUE	FALSE	NA	60	FSPWKISMFLSVREDSVPTTASFSADMLNVTLQGPTLNGTFAQSKCPQVEWLGWLNTIQP	FSPWKISMFLSVREDSVPTTASFSADMLNVTLQGPTLNGTFAQSKCPQVEWLGWLNTIQP	1	45.62	0.71	0.61	0.267	CCHHHHCCCCCCCCCCCCCCCCCCCCCCCCCCCCCCCCCCCCCCCCCCCCCHHHHHHHHH	0.22	0	0.78
HPA051623	42	gamma	CXCR4	P61073	ENSG00000121966	TRUE	TRUE	FALSE	NA	37	SAQHALTSVSRGSSLKILSKGKRGGHSSVSTESESSS	SAQHALTSVSRGSSLKILSKGKRGGHSSVSTESESSS	1	54.02	0.57	0.72	0.081	HHHHHHHHHHHHHHHHHHCCCCCCCCCCCCCCCCCCC	0.49	0	0.51
HPA052158	43	gamma	C5AR2	Q9P296	ENSG00000134830	FALSE	FALSE	TRUE	SSTR3, SSTR3	29	RLHQEHFPARLQCVVDYGGSSSTENAVTA	RLHQEHFPARLQCVVDYGGSSSTENAVTA	1	92.38	0	0.43	0.207	EEEEEECCEEEEEEECCCCCHHHHHHHHH	0.31	0.45	0.24
HPA052604	44	gamma	UTS2R	Q9UKP6	ENSG00000181408	FALSE	FALSE	FALSE	NA	23	WQLLAQYHQAPLAPRTARIVNYL	WQLLAQYHQAPLAPRTARIVNYL	1	85.16	0	0.4	0.348	HHHHHHHCCCCCCHHHHHHHHHH	0.74	0	0.26
HPA052990	45	gamma	GPR32	O75388	ENSG00000142511	TRUE	TRUE	FALSE	NA	40	GTRGCSDRQPGVLTRDRSCSRKMNSSGCLSEEVGSLRPLT	GTRGCSDRQPGVLTRDRSCSRKMNSSGCLSEEVGSLRPLT	1	51.35	0.64	0.72	0.075	CCCCCCCCCCCCCCCCCCCCCCCCCCCCCCCCCCCHHHHH	0.12	0	0.88
HPA057492	46	gamma	ACKR3	P25106	ENSG00000144476	FALSE	FALSE	FALSE	NA	43	LHLFDYSEPGNFSDISWPCNSSDCIVVDTVMCPNMPNKSVLLY	LHLFDYSEPGNFSDISWPCNSSDCIVVDTVMCPNMPNKSVLLY	1	53.71	0.56	0.62	0.116	CCCCCCCCCCEEEECCCCCCCCCCCCCEEEECCCCCCHHHHHH	0.14	0.19	0.67
HPA059322	47	gamma	CCR4	P51679	ENSG00000183813	TRUE	TRUE	FALSE	NA	29	LFSTCYTERNHTYCKTKYSLNSTTWKVLS	LFSTCYTERNHTYCKTKYSLNSTTWKVLS	1	87.5	0	0.43	0.31	HHEEEEEECCEEEEEECCCCCHHHHHHHH	0.34	0.41	0.24
HPA059452	48	gamma	FPR3	P25089	ENSG00000187474	TRUE	TRUE	FALSE	NA	24	LTEVPDSAQTSNTDTTSASPPEET	LTEVPDSAQTSNTDTTSASPPEET	1	44.6	0.82	0.85	0	HHCCCCCCCCCCCCCCCCCCCCCC	0.08	0	0.92
HPA060045	49	gamma	CCR7	P32248	ENSG00000126353	TRUE	TRUE	FALSE	NA	34	QDEVTDDYIGDNTTVDYTLFESLCSKKDVRNFKA	QDEVTDDYIGDNTTVDYTLFESLCSKKDVRNFKA	1	61.8	0.32	0.72	0.059	CCCCCCCCCCCCCCCCHHHCCCCCCCHHHHHHHH	0.32	0	0.68
HPA061614	50	gamma	NPBWR2	P48146	ENSG00000125522	TRUE	TRUE	FALSE	NA	22	GHPEPLDSRGSFSLPTMGANVS	GHPEPLDSRGSFSLPTMGANVS	1	33.61	1	0.89	0	CCCCCCCCCCCCCCCCCCCCCC	0	0	1
HPA061744	51	gamma	FPR1	P21462	ENSG00000171051	FALSE	FALSE	FALSE	NA	23	VALIATVRIRELLQGMYKEIGIA	VALIATVRIRELLQGMYKEIGIA	1	81.53	0	0.39	0.348	HHHHHHHCHHHHHCCCCHHHHHH	0.78	0	0.22
HPA062519	52	gamma	GALR1	P47211	ENSG00000166573	FALSE	FALSE	FALSE	NA	27	KVLNHLHKKLKNMSKKSEASKKKTAQT	KVLNHLHKKLKNMSKKSEASKKKTAQT	1	82.92	0	0.46	0.259	HHHHHHHHHHHHCCHHHHHHHHHHHHH	0.93	0	0.07
HPA063004	53	gamma	SSTR5	P35346	ENSG00000162009	TRUE	TRUE	FALSE	NA	49	RQSFQKVLCLRKGSGAKDADATELRPDRIRQQQEATPPAHRAAANGLMQ	RQSFQKVLCLRKGSGAKDADATEPRPDRIRQQQEATPPAHRAAANGLMQ	0.97	52.23	0.72	0.82	0.041	HHHHHHHCCCCCCCCCCCCCCCCCCCCCCCCCCCCCCCCCCCCCCCCCC	0.14	0	0.86
HPA062902	54	gamma	CMKLR1	Q99788	ENSG00000174600	TRUE	TRUE	FALSE	NA	38	RMEDEDYNTSISYGDEYPDYLDSIVVLEDLSPLEARVT	RMEDEDYNTSISYGDEYPDYLDSIVVLEDLSPLEARVT	1	49.99	0.72	0.62	0.132	CCCCCCCCCCCCCCCCCCCCCHHHHCCCCCCHHHHHHH	0.29	0	0.71
HPA062890	55	gamma	GPBAR1	Q8TDU6	ENSG00000179921	FALSE	TRUE	TRUE	C5AR1	28	LGDQRYTAPWRAAAQRCLQGLWGRASRD	LGDQRYTAPWRAAAQRCLQGLWGRASRD	1	75.91	0	0.56	0.071	HHCHHHHHHHHHHHHHHHHHHHHHHCCC	0.86	0	0.14
HPA063285	56	gamma	UTS2R	Q9UKP6	ENSG00000181408	FALSE	FALSE	FALSE	NA	23	WQLLAQYHQAPLAPRTARIVNYL	WQLLAQYHQAPLAPRTARIVNYL	1	85.16	0	0.4	0.348	HHHHHHHCCCCCCHHHHHHHHHH	0.74	0	0.26
HPA064252	57	gamma	SSTR4	P31391	ENSG00000132671	TRUE	TRUE	FALSE	NA	42	YATALKSKGGAGCMCPPLPCQQEALQPEPGRKRIPLTRTTTF	YATALKSKGGAGCMCPPLPCQQEALQPEPGRKRIPLTRTTTF	1	39.58	1	0.86	0	CHHHCCCCCCCCCCCCCCCCCCCCCCCCCCCCCCCCCCCCCC	0.07	0	0.93
HPA064863	59	gamma	OPRL1	P41146	ENSG00000125510	TRUE	TRUE	FALSE	NA	43	NFKACFRKFCCASALRRDVQVSDRVRSIAKDVALACKTSETVP	NFKACFRKFCCASALRRDVQVSDRVRSIAKDVALACKTSETVP	1	73.09	0.02	0.58	0.07	HHHHHHHHHHHHHHHHHHHHHHHHHHHHHHHHHHHHHHHHCCC	0.93	0	0.07
HPA065975	60	gamma	FPR3	P25089	ENSG00000187474	TRUE	TRUE	FALSE	NA	24	LTEVPDSAQTSNTDTTSASPPEET	LTEVPDSAQTSNTDTTSASPPEET	1	44.6	0.82	0.85	0	HHCCCCCCCCCCCCCCCCCCCCCC	0.08	0	0.92
HPA066503	61	gamma	SSTR5	P35346	ENSG00000162009	FALSE	FALSE	FALSE	NA	40	LFPASTPSWNASSPGAASGGGDNRTLVGPAPSAGARAVLV	LFPASTPSWNASSPGAASGGGDNRTLVGPAPSAGARAVLV	1	47.55	0.74	0.74	0.05	CCCCCCCCCCCCCCCCCCCCCCCCCCCCCCHHHHHHHHHH	0.25	0	0.75
HPA067609	62	gamma	UTS2R	Q9UKP6	ENSG00000181408	FALSE	FALSE	FALSE	NA	21	IVATYVTKEWHFGDVGCRVLF	IVATYVTKEWHFGDVGCRVLF	1	89.74	0	0.32	0.429	HHHHHHHCCCCCHHHHHHHHH	0.76	0	0.24
HPA066394	63	gamma	CCR6	P51684	ENSG00000112486	FALSE	FALSE	FALSE	NA	54	GQKFRNYFLKILKDLWCVRRKYKSSGFSCAGRYSENISRQTSETADNDNASSFT	GQKFRNYFLKILKDLWCVRRKYKSSGFSCAGRYSENISRQTSETADNDNASSFT	1	57.82	0.46	0.55	0.148	CHHHHHHHHHHHHHHHHHHHHHHCCCCCCCCCCHHHHHHHHHHHHCCCCCCCCC	0.63	0	0.37
HPA068321	64	gamma	CXCR4	P61073	ENSG00000121966	TRUE	TRUE	FALSE	NA	32	SIPLPLLQIYTSDNYTEEMGSGDYDSMKEPCF	IYTSDNYTEEMGSGDYDSMKEPCF	0.75	44.63	0.78	0.86	0	CCCCCCCCCCCCCCCCCCCCCCCC	0	0	1
HPA068544	65	gamma	CX3CR1	P49238	ENSG00000168329	FALSE	FALSE	FALSE	NA	26	KENECLGDYPEVLQEIWPVLRNVETN	KENECLGDYPEVLQEIWPVLRNVETN	1	85.73	0	0.4	0.385	ECCEEEECCCHHHCCHHHHHHHHHHH	0.54	0.19	0.27
HPA068994	66	gamma	APLNR	P35414	ENSG00000134817	FALSE	FALSE	FALSE	NA	36	VLRTTGDLENTTKVQCYMDYSMVATVSSEWAWEVGL	VLRTTGDLENTTKVQCYMDYSMVATVSSEWAWEVGL	1	90.33	0	0.4	0.444	HHEEEEECCCCCCEEEEECCCCCCCCCCHHHHHHHH	0.28	0.28	0.44
HPA069188	67	gamma	CCR10	P46092	ENSG00000184451	FALSE	FALSE	FALSE	NA	26	FSQDGQREGQRRCRLIFPEGLTQTVK	FSQDGQREGQRRCRLIFPEGLTQTVK	1	81.98	0	0.43	0.231	HEEEEEECCEEEEEECCCCCCCHHHH	0.19	0.46	0.35
HPA069496	68	gamma	CXCR1	P25024	ENSG00000163464	TRUE	TRUE	FALSE	NA	39	FRHGFLKILAMHGLVSKEFLARHRVTSYTSSSVNVSSNL	FRHGFLKILAMHGLVSKEFLARHRVTSYTSSSVNVSSNL	1	63.61	0.3	0.53	0.205	HHHHHHHHHHHCCCCCHHHHHHHHHHHHHHHHCCCCCCC	0.69	0	0.31
HPA069637	69	gamma	NPBWR2	P48146	ENSG00000125522	TRUE	TRUE	FALSE	NA	22	GHPEPLDSRGSFSLPTMGANVS	GHPEPLDSRGSFSLPTMGANVS	1	33.61	1	0.89	0	CCCCCCCCCCCCCCCCCCCCCC	0	0	1
HPA069612	70	gamma	GALR1	P47211	ENSG00000166573	FALSE	FALSE	FALSE	NA	27	KVLNHLHKKLKNMSKKSEASKKKTAQT	KVLNHLHKKLKNMSKKSEASKKKTAQT	1	82.92	0	0.46	0.259	HHHHHHHHHHHHCCHHHHHHHHHHHHH	0.93	0	0.07
HPA071281	71	gamma	SSTR4	P31391	ENSG00000132671	FALSE	FALSE	FALSE	NA	31	SDNFRRFFQRVLCLRCCLLEGAGGAEEEPLD	SDNFRRFFQRVLCLRCCLLEGAGGAEEEPLD	1	65.19	0.29	0.59	0.194	CHHHHHHHHHHHHHHHHHHCCCCCCCCCCCC	0.58	0	0.42
HPA070587	72	gamma	CCR5	P51681	ENSG00000160791	FALSE	FALSE	TRUE	CXCR1, CXCR1, CXCR1, CXCR1	31	MDYQVSSPIYDINYYTSEPCQKINVKQIAAR	MDYQVSSPIYDINYYTSEPCQKINVKQIAAR	1	59.32	0.47	0.7	0.065	CCCCCCCCCCCCCCCCCCCCCCHHHHHHHHH	0.29	0	0.71
HPA070831	73	gamma	OPRD1	P41143	ENSG00000116329	TRUE	TRUE	FALSE	NA	28	LQPPLFANASDAYPSAFPSAGANASGPP	LQPPLFANASDAYPSACPSAGANASGPP	0.95	33.03	1	0.63	0.179	CCCCCCCCCCCCCCCCCCCCCCCCCCCC	0	0	1
HPA071466	74	gamma	UTS2R	Q9UKP6	ENSG00000181408	FALSE	FALSE	FALSE	NA	23	WQLLAQYHQAPLAPRTARIVNYL	WQLLAQYHQAPLAPRTARIVNYL	1	85.16	0	0.4	0.348	HHHHHHHCCCCCCHHHHHHHHHH	0.74	0	0.26
HPA074466	76	gamma	CCR7	P32248	ENSG00000126353	FALSE	FALSE	FALSE	NA	33	PELLYSDLQRSSSEQAMRCSLITEHVEAFITIQ	PELLYSDLQRSSSEQAMRCSLITEHVEAFITIQ	1	81.47	0	0.39	0.333	HHHHHEEEEECCCCCCEEEEECCCCHHHHHHHH	0.39	0.3	0.3
HPA074467	77	gamma	CCR7	P32248	ENSG00000126353	FALSE	FALSE	FALSE	NA	34	QDEVTDDYIGDNTTVDYTLFESLCSKKDVRNFKA	QDEVTDDYIGDNTTVDYTLFESLCSKKDVRNFKA	1	61.8	0.32	0.72	0.059	CCCCCCCCCCCCCCCCHHHCCCCCCCHHHHHHHH	0.32	0	0.68
HPA074584	78	gamma	GALR1	P47211	ENSG00000166573	FALSE	FALSE	FALSE	NA	36	MELAVGNLSEGNASWPEPPAPEPGPLFGIGVENFVT	MELAVGNLSEGNASWPEPPAPEPGPLFGIGVENFVT	1	54.12	0.47	0.75	0.056	CCCCCCCCCCCCCCCCCCCCCCCCCECCECHHHHHH	0.17	0.06	0.78
HPA074683	79	gamma	BDKRB2	P30411	ENSG00000168398	TRUE	TRUE	FALSE	NA	30	RTMKEYSDEGHNVTACVISYPSLIWEVFTN	RTMKEYSDEGHNVTACVISYPSLIWEVFTN	1	90.95	0	0.35	0.433	EEEEECHHHCCCCEEEEECCCCHHHHHHHH	0.37	0.33	0.3
HPA074780	80	gamma	OPRL1	P41146	ENSG00000125510	TRUE	TRUE	FALSE	NA	27	GSAQVEDEEIECLVEIPTPQDYWGPVF	GSAQVEDEEIECLVEIPTPQDYWGPVF	1	85.89	0	0.42	0.259	EEEEEECCEEEEEECCCCCHHHHHHHH	0.3	0.44	0.26
HPA074834	81	gamma	SSTR2	P30874	ENSG00000180616	FALSE	FALSE	FALSE	NA	30	YAGLRSNQWGRSSCTINWPGESGAWYTGFI	YAGLRSNQWGRSSCTINWPGESGAWYTGFI	1	87.75	0	0.33	0.4	HEEEEECCCCCEEEEECCCCCCCHHHHHHH	0.27	0.33	0.4
HPA075559	82	gamma	KISS1R	Q969F8	ENSG00000116014	TRUE	TRUE	FALSE	NA	26	LVLQALGPAGSWHPRSYAAYALKTWA	LVLQALGPAGSWHPRSYAAYALKTWA	1	77.59	0	0.4	0.231	HHHHHHCCCCCCCCCCHHHHHHHHHH	0.62	0	0.38
HPA075543	83	gamma	FPR3	P25089	ENSG00000187474	FALSE	TRUE	TRUE	GPR20	24	LTEVPDSAQTSNTDTTSASPPEET	LTEVPDSAQTSNTDTTSASPPEET	1	44.6	0.82	0.85	0	HHCCCCCCCCCCCCCCCCCCCCCC	0.08	0	0.92
HPA076879	84	gamma	CXCR6	O00574	ENSG00000172215	FALSE	FALSE	FALSE	NA	21	RFIVVVKATKAYNQQAKRMTW	RFIVVVKATKAYNQQAKRMTW	1	93.04	0	0.46	0.286	HHHHHHCHHHHHHCHHHHHHH	0.9	0	0.1
HPA077063	85	gamma	NPBWR2	P48146	ENSG00000125522	FALSE	FALSE	FALSE	NA	23	YLVVLATVRSRHMPWRTYRGAKV	YLVVLATVRSRHMPWRTYRGAKV	1	85.33	0	0.42	0.304	HHHHHHHHCCCCCCCCCHHHHHH	0.61	0	0.39
HPA068299	86	gamma	GPBAR1	Q8TDU6	ENSG00000179921	FALSE	FALSE	FALSE	NA	22	TLLLSVLAYEQRPPLGPGTLLS	TLLLSVLAYEQRPPLGPGTLLS	1	70.3	0	0.35	0.318	HHHHHHHHHHHCCCCCHHHHHH	0.77	0	0.23
HPA077743	87	gamma	CX3CR1	P49238	ENSG00000168329	TRUE	TRUE	FALSE	NA	46	HLYGKCLAVLCGRSVHVDFSSSESQRSRHGSVLSSNFTYHTSDGDA	HLYGKCLAVLCGRSVHVDFSSSESQRSRHGSVLSSNFTYHTSDGDA	1	51.56	0.66	0.73	0.043	HHHHHHHHHHCCCCCCCCCCCCCCCCCCCCCCCCCCCCCCCCCCCC	0.22	0	0.78
HPA031506	88	gamma	SSTR1	P30872	ENSG00000139874	FALSE	FALSE	TRUE	SSTR4, SSTR4, SSTR4, SSTR4	56	FKRSFQRILCLSWMDNAAEEPVDYYATALKSRAYSVEDFQPENLESGGVFRNGTCT	FKRSFQRILCLSWMDNAAEEPVDYYATALKSRAYSVEDFQPENLESGGVFRNGTCT	1	53.97	0.46	0.73	0.071	HHHHHHHHHHHHHHCCCCCCCHHHHHHHHHHHHHCCCCCCCCCCCCCCCCCCCCCC	0.48	0	0.52
HPA031993	89	gamma	CXCR1	P25024	ENSG00000163464	FALSE	FALSE	FALSE	NA	28	AYHPNNSSPVCYEVLGNDTAKWRMVLRI	AYHPNNSSPVCYEVLGNDTAKWRMVLRI	1	78.55	0	0.45	0.321	EECCCCCCCEEEECCCCCHHHHHHHHHH	0.36	0.21	0.43
HPA032016	90	gamma	CXCR2	P25025	ENSG00000180871	FALSE	FALSE	FALSE	NA	27	VYSSNVSPACYEDMGNNTANWRMLLRI	VYSSNVSPACYEDMGNNTANWRMLLRI	1	74.7	0	0.49	0.222	EEECCEEEEEEECCCCCCHHHHHHHHH	0.33	0.37	0.3
HPA046587	91	gamma	CX3CR1	P49238	ENSG00000168329	FALSE	FALSE	FALSE	NA	61	LEAFKLADLDFRKSSLASGWRMASGAFTMDQFPESVTENFEYDDLAEACYIGDIVVFGTVF	MDQFPESVTENFEYDDLAEACYIGDIVVFGTVF	0.54	65.48	0.09	0.7	0.091	CCCCCCCCCCCCCCCCCCCCCCCHHHHHHHHHH	0.3	0	0.7
HPA027052	92	gamma	GPER1	Q99527	ENSG00000164850	TRUE	TRUE	FALSE	NA	62	MDVTSQARGVGLEMYPGTAQPAAPNTTSPELNLSHPLLGTALANGTGELSEHQQYVIGLFLS	MDVTSQARGVGLEMYPGTAQPAAPNTTSPELNLSHPLLGTALANGTGELSEHQQYVIGLFLS	1	59.55	0.51	0.73	0.032	CCCCCCCCCCCCCCCCCCCCCCCCCCCCCCCCCCHHHHHHHHHHHHHHHHHHHHHHHHHHHH	0.45	0	0.55
HPA027037	93	gamma	GPR182	O15218	ENSG00000166856	TRUE	TRUE	FALSE	NA	82	LSPHFRGRLLNAVVHYLPKDQTKAGTCASSSSCSTQHSIIITKGDSQPAAAAPHPEPSLSFQAHHLLPNTSPISPTQPLTPS	LSPHFRGRLLNAVVHYLPKDQTKAGTCASSSSCSTQHSIIITKGDSQPAAAAPHPEPSLSFQAHHLLPNTSPISPTQPLTPS	1	48.19	0.7	0.8	0.037	CCHHHHHHHHHHHHHHCCCCCCCCCCCCCCCCCCCCCCCCCCCCCCCCCCCCCCCCCCCCCCCCCCCCCCCCCCCCCCCCCC	0.17	0	0.83
HPA027832	94	gamma	CXCR4	P61073	ENSG00000121966	FALSE	FALSE	FALSE	NA	32	SIPLPLLQIYTSDNYTEEMGSGDYDSMKEPCF	IYTSDNYTEEMGSGDYDSMKEPCF	0.75	44.63	0.78	0.86	0	CCCCCCCCCCCCCCCCCCCCCCCC	0	0	1
HPA027822	95	gamma	CCR3	P51677	ENSG00000183625	FALSE	TRUE	TRUE	C5AR2	34	YETEELFEETLCSALYPEDTVYSWRHFHTLRMTI	YETEELFEETLCSALYPEDTVYSWRHFHTLRMTI	1	92.52	0	0.4	0.294	EEEEEECCEEEEEECCCHHHHHHHHHHHHHHHHH	0.5	0.35	0.15
HPA027870	96	gamma	SSTR5	P35346	ENSG00000162009	TRUE	TRUE	FALSE	NA	49	RQSFQKVLCLRKGSGAKDADATELRPDRIRQQQEATPPAHRAAANGLMQ	RQSFQKVLCLRKGSGAKDADATEPRPDRIRQQQEATPPAHRAAANGLMQ	0.97	52.23	0.72	0.82	0.041	HHHHHHHCCCCCCCCCCCCCCCCCCCCCCCCCCCCCCCCCCCCCCCCCC	0.14	0	0.86
HPA029680	267	gamma	LTB4R2	Q9NPC1	ENSG00000213906	FALSE	FALSE	FALSE	NA	51	MAPSHRASQVGFCPTPERPLWRLPPTCRPRRMSVCYRPPGNETLLSWKTSR	MSVCYRPPGNETLLSWKTSR	0.39	69.97	0.05	0.46	0.35	CCCCCCCCCCCCCCCCHHHH	0.2	0	0.8
HPA030115	268	gamma	MCHR2	Q969V1	ENSG00000152034	TRUE	TRUE	FALSE	NA	31	SGNFQKRLPQIQRRATEKEINNMGNTLKSHF	SGNFQKRLPQIQRRATEKEINNMGNTLKSHF	1	86.59	0	0.5	0.194	CHHHHHHHHHHHHHHHHHHHHHHHHHHHHHC	0.94	0	0.06
HPA029154	269	gamma	FPR2	P25090	ENSG00000171049	FALSE	FALSE	FALSE	NA	30	DTYCTFNFASWGGTPEERLKVAITMLTARG	DTYCTFNFASWGGTPEERLKVAITMLTARG	1	94.25	0	0.38	0.267	CEEEEECCCCCCCCHHHHHHHHHHHHHHHH	0.53	0.17	0.3
HPA067549	270	gamma	OPRK1	P41145	ENSG00000082556	TRUE	TRUE	FALSE	NA	42	RCFRDFCFPLKMRMERQSTSRVRNTVQDPAYLRDIDGMNKPV	RCFRDFCFPLKMRMERQSTSRVRNTVQDPAYLRDIDGMNKPV	1	67.56	0.03	0.59	0.095	HHHHHHHCHHHHHHHHHHHHHHHHHHCCHHHHHHHHHCCCCC	0.81	0	0.19
HPA003596	271	gamma	AGTR1	P30556	ENSG00000144891	TRUE	TRUE	FALSE	NA	39	LQLLKYIPPKAKSHSNLSTKMSTLSYRPSDNVSSSTKKP	LQLLKYIPPKAKSHSNLSTKMSTLSYRPSDNVSSSTKKP	1	46.62	0.72	0.81	0.026	HHHHCCCCCCCCCCCCCCCCCCCCCCCCCCCCCCCCCCC	0.1	0	0.9
HPA007586	129	gsaf	CALCRL	Q16602	ENSG00000064989	TRUE	TRUE	FALSE	NA	57	RNWNQYKIQFGNSFSNSEALRSASYTVSTISDGPGYSHDCPSEHLNGKSIHDIENVL	RNWNQYKIQFGNSFSNSEALRSASYTVSTISDGPGYSHDCPSEHLNGKSIHDIENVL	1	55.51	0.52	0.78	0	HHHHHHHHHHHHHHHHHHHHHHCCCCCCCCCCCCCCCCCCCCCCCCCCCCCCCCCCC	0.39	0	0.61
HPA032018	131	gsaf	CRHR1	P34998	ENSG00000120088	FALSE	FALSE	FALSE	NA	60	GQLVVRPCPAFFYGVRYNTTNNGYRECLANGSWAARVNYSECQEILNEEKKSKVHYHVAV	GQLVVRPCPAFFYGVRYNTTNNGYRECLANGSWAARVNYSECQEILNEEKKSKVHYHVAV	1	80.9	0	0.43	0.233	CCEEEEECCCEECCEEECCCCEEEEEECCCCCECCCCECCCCCECCHHHHHHHHHHHHHH	0.23	0.32	0.45
HPA037342	132	gsaf	GRM7	Q14831	ENSG00000196277	FALSE	FALSE	FALSE	NA	47	FQYQTTNTSNPGYRLIGQWTDELQLNIEDMQWGKGVREIPASVCTLP	FQYQTTNTSNPGYRLIGQWTDELQLNIEDMQWGKGVREIPASVCTLP	1	88	0	0.39	0.319	EEEECCCCCCCEEEEEEEECCCEEECHHHCCCHHHCCCCCCCCCCCC	0.13	0.32	0.55
HPA038428	133	gsaf	GPRC6A	Q5T6X5	ENSG00000173612	TRUE	TRUE	FALSE	NA	89	VVGFAFRRGNISSFHSFLQNLHLLPSDSHKLLHEYAMHLSACAYVKDTDLSQCIFNHSQRTLAYKANKAIERNFVMRNDFLWDYAEPGL	VVGFAFRRGNISSFHSFLQNLHLLPSDSHKLLHEYAMHLSACAYVKDTDLSQCIFNHSQRTLAYKANKAIERNFVMRNDFLWDYAEPGL	1	80.43	0.07	0.33	0.494	EEEEEECCCCCHHHHHHHHCHHHCCHHHEHHHHHHHHHHHHCCCCCHHHHHHHHHHCCHHHHHHHHCCCCCCCCCCCHHHHHHHCCHHH	0.61	0.08	0.31
HPA038563	134	gsaf	GPRC6A	Q5T6X5	ENSG00000173612	FALSE	FALSE	FALSE	NA	84	TDGWNSFHFDAHGDLNTGYDVVLWKEINGHMTVTKMAEYDLQNDVFIIPDQETKNEFRNLKQIQSKCSKECSPGQMKKTTRSQH	TDGWNSFHFDAHGDLNTGYDVVLWKEINGHMTVTKMAEYDLQNDVFIIPDQETKNEFRNLKQIQSKCSKECSPGQMKKTTRSQH	1	89.61	0	0.36	0.429	EECCEEEECCCCCECCCCEEEEEEEEECCEEEEEEEEEEECCCCEEECCCHHHHHHHHHHCCCCCCCCCCCCCCEEEEECCCCC	0.12	0.42	0.46
HPA040469	135	gsaf	ADGRG3	Q86Y34	ENSG00000182885	FALSE	FALSE	FALSE	NA	101	GDGSGVLNNRLVGLSVGQMHVTKLAEPLEIVFSHQRPPPNMTLTCVFWDVTKGTTGDWSSEGCSTEVRPEGTVCCCDHLTFFALLLRPTLDQSTVHILTRI	GDGSGVLNNRLVGLSVGQMHVTKLAEPLEIVFSHQRPPPNMTLTCVFWDVTKGTTGDWSSEGCSTEVRPEGTVCCCDHLTFFALLLRPTLDQSTVHILTRI	1	84.87	0	0.3	0.535	CCCCEEEEEEEEEEEECCCCCCCCCCCEEEEEECCCCCCCEEEEEEEEECCCCCCCEEECCCEEEEEECCEEEEEECCCCEEEEEEEECCCHHHHHHHHHH	0.1	0.5	0.41
HPA042773	136	gsaf	ADGRA1	Q86SQ6	ENSG00000197177	TRUE	TRUE	FALSE	NA	102	PCKMTNLQAAQGHASCLSPATPCCAKMHCEPLTADEAHVHLQEEGAFGHDPHLHGCLQGRTKPPYFSRHPAEEPEYAYHIPSSLDGSPRSSRTDSPPSSLDG	PCKMTNLQAAQGHASCLSPATPCCAKMHCEPLTADEAHVHLQEEGAFGHDPHLHGCLQGRTKPPYFSRHPAEEPEYAYHIPSSLDGSPRSSRTDSPPSSLDG	1	38.68	0.99	0.92	0	CCCCCCCCCCCCCCCCCCCCCCCCCCCCCCCCCCCCCCCCCCCCCCCCCCCCCCCCCCCCCCCCCCCCCCCCCCCCCCCCCCCCCCCCCCCCCCCCCCCCCC	0	0	1
HPA046066	137	gsaf	CRHR1	P34998	ENSG00000120088	FALSE	FALSE	FALSE	NA	60	GQLVVRPCPAFFYGVRYNTTNNGYRECLANGSWAARVNYSECQEILNEEKKSKVHYHVAV	GQLVVRPCPAFFYGVRYNTTNNGYRECLANGSWAARVNYSECQEILNEEKKSKVHYHVAV	1	80.9	0	0.43	0.233	CCEEEEECCCEECCEEECCCCEEEEEECCCCCECCCCECCCCCECCHHHHHHHHHHHHHH	0.23	0.32	0.45
HPA046526	138	gsaf	GPRC5A	Q8NFJ5	ENSG00000013588	TRUE	TRUE	FALSE	NA	31	MATTVPDGCRNGLKSKYYRLCDKAEAWGIVL	MATTVPDGCRNGLKSKYYRLCDKAEAWGIVL	1	81.91	0.05	0.47	0.323	CCCCCCCCCCCCCCHHHHHHCCCCCCHHHHH	0.35	0	0.65
HPA046683	139	gsaf	CRHR2	Q13324	ENSG00000106113	FALSE	FALSE	TRUE	ADGRE5, ADGRE5, ADGRE5, ADGRE5	52	PCPEYFNGVKYNTTRNAYRECLENGTWASKINYSQCEPILDDKQRKYDLHYR	PCPEYFNGVKYNTTRNAYRECLENGTWASKINYSQCEPILDDKQRKYDLHYR	1	83.35	0	0.45	0.25	ECCCEECCEEECCCCEEEEEECCCCCECCCCECCCCCECCCHHHHHHHHHHH	0.21	0.29	0.5
HPA047203	140	gsaf	GPRC5D	Q9NZD1	ENSG00000111291	FALSE	FALSE	FALSE	NA	25	TEYVTLIMTRGMMFVNMTPCQLNVD	TEYVTLIMTRGMMFVNMTPCQLNVD	1	77.87	0	0.44	0.32	HHHHHHHHHHCCHHHHCCHHHHHHH	0.84	0	0.16
HPA052441	141	gsaf	CRHR1	P34998	ENSG00000120088	FALSE	FALSE	TRUE	GPRC5A	60	GQLVVRPCPAFFYGVRYNTTNNGYRECLANGSWAARVNYSECQEILNEEKKSKVHYHVAV	GQLVVRPCPAFFYGVRYNTTNNGYRECLANGSWAARVNYSECQEILNEEKKSKVHYHVAV	1	80.9	0	0.43	0.233	CCEEEEECCCEECCEEECCCCEEEEEECCCCCECCCCECCCCCECCHHHHHHHHHHHHHH	0.23	0.32	0.45
HPA052361	142	gsaf	FZD5	Q13467	ENSG00000163251	TRUE	TRUE	FALSE	NA	44	WPERMSCDRLPVLGRDAEVLCMDYNRSEATTAPPRPFPAKPTLP	WPERMSCDRLPVLGRDAEVLCMDYNRSEATTAPPRPFPAKPTLP	1	64.4	0.38	0.65	0.205	CCHHHCHHHCCCCCCCCCCCCECCCCCCCCCCCCCCCCCCCCCC	0.14	0.02	0.84
HPA053811	143	gsaf	FZD5	Q13467	ENSG00000163251	FALSE	FALSE	FALSE	NA	52	GPFVCKCREPFVPILKESHPLYNKVRTGQVPNCAVPCYQPSFSADERTFATF	GPFVCKCREPFVPILKESHPLYNKVRTGQVPNCAVPCYQPSFSADERTFATF	1	87.6	0	0.37	0.404	CCCEECCCCCCEECCCCCCCCCCCCEECCEECEECECCCCCCCHHHHHHHHH	0.17	0.21	0.62
HPA055287	144	gsaf	CRHR1	P34998	ENSG00000120088	TRUE	TRUE	FALSE	NA	38	LFLRLRPGCTHWGDQADGALEVGAPWSGAPFQVRRSIR	LFLRLRPGCTHWGDQADGALEVGAPWSGAPFQVRRSIR	1	53.59	0.46	0.67	0.079	HHHHHCCCCCCCCCCCCCCCCCCCCCCCHHHHHHHHHH	0.39	0	0.61
HPA057075	145	gsaf	GCGR	P47871	ENSG00000215644	TRUE	TRUE	FALSE	NA	56	AQVMDFLFEKWKLYGDQCHHNLSLLPPPTELVCNRTFDKYSCWPDTPANTTANISC	AQVMDFLFEKWKLYGDQCHHNLSLLPPPTELVCNRTFDKYSCWPDTPANTTANISC	1	91.61	0	0.38	0.393	HHHHHHHHHHHHHHHHHHHHHHHCCCCCCCCEECCEECCCCEECCEECCCEEEEEC	0.41	0.23	0.36
HPA058629	146	gsaf	FZD6	O60353	ENSG00000164930	TRUE	TRUE	FALSE	NA	59	CTEWAGFFKRNRKRDPISESRRVLQESCEFFLKHNSKVKHKKKHYKPSSHKLKVISKSM	CTEWAGFFKRNRKRDPISESRRVLQESCEFFLKHNSKVKHKKKHYKPSSHKLKVISKSM	1	65.21	0.3	0.71	0.017	HHHHHHHHHHHHHCCHHHHHHHHHHHHHHHHHHHHHHHHCCCCCCCCCCCCCCCCCCCC	0.63	0	0.37
HPA062043	147	gsaf	ADGRA1	Q86SQ6	ENSG00000197177	TRUE	TRUE	FALSE	NA	79	PFPMVTQPEGSDGSPALYSCPTQPGREAALGPGHLEMLRRTQSLPFGGPSQNGLPKGKLLEGLPFGTDGTGNIRTGPWK	PFPMVTQPEGSDGSPALYSCPTQPGREAALGPGHLEMLRRTQSLPFGGPSQNGLPKGKLLEGLPFGTDGTGNIRTGPWK	1	39.23	0.98	0.92	0	CCCCCCCCCCCCCCCCCCCCCCCCCCCCCCCCCCCCCCCCCCCCCCCCCCCCCCCCCCCCCCCCCCCCCCCCCCCCCCC	0	0	1
HPA062707	148	gsaf	VIPR2	P41587	ENSG00000106018	TRUE	TRUE	FALSE	NA	45	NSIHPECRFHLEIQEEETKCAELLRSQTEKHKACSGVWDNITCWR	NSIHPECRFHLEIQEEETKCAELLRSQTEKHKACSGVWDNITCWR	1	77.14	0.06	0.42	0.244	CCCCHHHHHHHHHHHHHHHHHHHHHHCCCCCCCECCEECCCCEEC	0.49	0.11	0.4
HPA063352	149	gsaf	CRHR1	P34998	ENSG00000120088	TRUE	TRUE	FALSE	NA	38	LFLRLRPGCTHWGDQADGALEVGAPWSGAPFQVRRSIR	LFLRLRPGCTHWGDQADGALEVGAPWSGAPFQVRRSIR	1	53.59	0.46	0.67	0.079	HHHHHCCCCCCCCCCCCCCCCCCCCCCCHHHHHHHHHH	0.39	0	0.61
HPA064241	150	gsaf	GPRC5D	Q9NZD1	ENSG00000111291	TRUE	TRUE	FALSE	NA	60	CPLQGNACPVTAYQHSFQVENQELSRARDSDGAEEDVALTSYGTPIQPQTVDPTQECFIP	CPLQGNACPVTAYQHSFQVENQELSRARDSDGAEEDVALTSYGTPIQPQTVDPTQECFIP	1	42.29	0.76	0.77	0	CCCCCCCCCCCCHHHHHHHHHHHHHHHHHHHHHHCCCCCCCCCCCCCCCCCCCCCCCCCC	0.37	0	0.63
HPA065175	151	gsaf	GLP1R	P43220	ENSG00000112164	TRUE	TRUE	FALSE	NA	118	GATVSLWETVQKWREYRRQCQRSLTEDPPPATDLFCNRTFDEYACWPDGEPGSFVNVSCPWYLPWASSVPQGHVYRFCTAEGLWLQKDNSSLPWRDLSECEESKRGERSSPEEQLLFL	GATVSLWETVQKWREYRRQCQRSLTEDPPPATDLFCNRTFDEYACWPDGEPGSFVNVSCPWYLPWASSVPQGHVYRFCTAEGLWLQKDNSSLPWRDLSECEESKRGERSSPEEQLLFL	1	87.16	0.02	0.4	0.339	CCCCCHHHHHHHHHHHHHHHHHHHHHCCCCCCCCCECCEECCCCEECCECCCCEEEEECCCCCCCHHHCCCCEEEEEECCCCCECECCCCCCECCECHHHCCCHHHCCCHHHHHHHHH	0.33	0.18	0.49
HPA066333	152	gsaf	GCGR	P47871	ENSG00000215644	TRUE	TRUE	FALSE	NA	57	WHHKVQHRFVFKRCGPDGQWVRGPRGQPWRDASQCQMDGEEIEVQKEVAKMYSSFQV	WHHKVQHRFVFKRCGPDGQWVRGPRGQPWRDASQCQMDGEEIEVQKEVAKMYSSFQV	1	92.01	0	0.43	0.246	CHHHHCCCEEEEEECCCCCECECCCCCECCECHHHCCCHHHHHHHHHHHHHHHHHHH	0.46	0.18	0.37
HPA068054	153	gsaf	GIPR	P48546	ENSG00000010310	FALSE	FALSE	FALSE	NA	51	PWHHHVAAGFVLRQCGSDGQWGLWRDHTQCENPEKNEAFLDQRLILERLQV	PWHHHVAAGFVLRQCGSDGQWGLWRDHTQCENPEKNEAFLDQRLILERLQV	1	86.73	0	0.44	0.235	CCHHHHCCCEEEEEECCCCCEEEEEECHHHCCHHHHHHHHHHHHHHHHHHH	0.51	0.24	0.25
HPA068313	154	gsaf	GPR156	Q8NFN8	ENSG00000175697	TRUE	TRUE	FALSE	NA	91	EEENQTIRRMAKYFSTPNKSFHTQYGEEENCHPRGEKSSMERLLTEKNAVIESLQEQVNNAKEKIVRLMSAECTYDLPEGAAPPASSPNKD	EEENQTIRRMAKYFSTPNKSFHTQYGEEENCHPRGEKSSMERLLTEKNAVIESLQEQVNNAKEKIVRLMSAECTYDLPEGAAPPASSPNKD	1	65.85	0.33	0.7	0.022	HHHHHHHHHHHHHHHCCCCCCCCCCCCCHHHHHHHHHHHHHHHHHHHHHHHHHHHHHHHHHHHHHHHHHHHCCCCCCCCCCCCCCCCCCCC	0.64	0	0.36
HPA070781	155	gsaf	GRM4	Q14833	ENSG00000124493	TRUE	TRUE	FALSE	NA	22	GKPKGHPHMNSIRIDGDITLGG	GKPKGHPHMNSIRIDGDITLGG	1	66.48	0.38	0.49	0.364	CCCCCCCCCCEEEECCCEEEEE	0	0.41	0.59
HPA071228	156	gsaf	GCGR	P47871	ENSG00000215644	TRUE	TRUE	FALSE	NA	56	AQVMDFLFEKWKLYGDQCHHNLSLLPPPTELVCNRTFDKYSCWPDTPANTTANISC	AQVMDFLFEKWKLYGDQCHHNLSLLPPPTELVCNRTFDKYSCWPDTPANTTANISC	1	91.61	0	0.38	0.393	HHHHHHHHHHHHHHHHHHHHHHHCCCCCCCCEECCEECCCCEECCEECCCEEEEEC	0.41	0.23	0.36
HPA071739	157	gsaf	GPRC5D	Q9NZD1	ENSG00000111291	FALSE	TRUE	TRUE	GPRC5A	60	CPLQGNACPVTAYQHSFQVENQELSRARDSDGAEEDVALTSYGTPIQPQTVDPTQECFIP	CPLQGNACPVTAYQHSFQVENQELSRARDSDGAEEDVALTSYGTPIQPQTVDPTQECFIP	1	42.29	0.76	0.77	0	CCCCCCCCCCCCHHHHHHHHHHHHHHHHHHHHHHCCCCCCCCCCCCCCCCCCCCCCCCCC	0.37	0	0.63
HPA071484	158	gsaf	CRHR1	P34998	ENSG00000120088	TRUE	TRUE	FALSE	NA	38	LFLRLRPGCTHWGDQADGALEVGAPWSGAPFQVRRSIR	LFLRLRPGCTHWGDQADGALEVGAPWSGAPFQVRRSIR	1	53.59	0.46	0.67	0.079	HHHHHCCCCCCCCCCCCCCCCCCCCCCCHHHHHHHHHH	0.39	0	0.61
HPA071909	159	gsaf	GPRC5D	Q9NZD1	ENSG00000111291	TRUE	TRUE	FALSE	NA	26	MYKDCIESTGDYFLLCDAEGPWGIIL	MYKDCIESTGDYFLLCDAEGPWGIIL	1	53.28	0.66	0.7	0.115	CCCCCCCCCCCCHHHCCCCCHHHHHH	0.35	0	0.65
HPA073345	160	gsaf	CRHR2	Q13324	ENSG00000106113	TRUE	TRUE	FALSE	NA	51	MDAALLHSLLEANCSLALAEELLLDGWGPPLDPEGPYSYCNTTLDQIGTCW	MDAALLHSLLEANCSLALAEELLLDGWGPPLDPEGPYSYCNTTLDQIGTCW	1	67.76	0.14	0.56	0.157	CCHHHHHHHHHHHHHHHHHHHHHHCCCCCCCCCCCCCCEECCEECCCCCEE	0.43	0.12	0.45
HPA074345	161	gsaf	GCGR	P47871	ENSG00000215644	FALSE	FALSE	FALSE	NA	22	VVKCLFENVQCWTSNDNMGFWW	VVKCLFENVQCWTSNDNMGFWW	1	86.12	0	0.32	0.409	HHHHHHCCCCCCCCCCCHHHHH	0.5	0	0.5
HPA074833	162	gsaf	FZD4	Q9ULV1	ENSG00000174804	FALSE	FALSE	FALSE	NA	86	PVLKEFGFAWPESLNCSKFPPQNDHNHMCMEGPGDEEVPLPHKTPIQPGEECHSVGTNSDQYIWVKRSLNCVLKCGYDAGLYSRSA	PVLKEFGFAWPESLNCSKFPPQNDHNHMCMEGPGDEEVPLPHKTPIQPGEECHSVGTNSDQYIWVKRSLNCVLKCGYDAGLYSRSA	1	78.29	0.15	0.46	0.302	HHHHHCCCCCCHHHCHHHCCCCCCCCCCCECCCCCCCCCCCCCCCCCCCCCCHHHCCCHHHEEEECCCCEEEEECCCCCCCCCHHH	0.23	0.12	0.65
HPA076876	163	gsaf	GPRC5C	Q9NQ84	ENSG00000170412	FALSE	FALSE	FALSE	NA	50	MRGRGSQQQQPTRRQGQKLPSPSPAGKYESAQPGGTQPEPGLGARMAIHK	MAIHK	0.1	47.59	0.8	0.89	0	CCCCC	0	0	1
HPA077370	164	gsaf	GCGR	P47871	ENSG00000215644	TRUE	TRUE	FALSE	NA	57	WHHKVQHRFVFKRCGPDGQWVRGPRGQPWRDASQCQMDGEEIEVQKEVAKMYSSFQV	WHHKVQHRFVFKRCGPDGQWVRGPRGQPWRDASQCQMDGEEIEVQKEVAKMYSSFQV	1	92.01	0	0.43	0.246	CHHHHCCCEEEEEECCCCCECECCCCCECCECHHHCCCHHHHHHHHHHHHHHHHHHH	0.46	0.18	0.37
HPA077988	165	gsaf	GLP1R	P43220	ENSG00000112164	TRUE	TRUE	FALSE	NA	118	GATVSLWETVQKWREYRRQCQRSLTEDPPPATDLFCNRTFDEYACWPDGEPGSFVNVSCPWYLPWASSVPQGHVYRFCTAEGLWLQKDNSSLPWRDLSECEESKRGERSSPEEQLLFL	GATVSLWETVQKWREYRRQCQRSLTEDPPPATDLFCNRTFDEYACWPDGEPGSFVNVSCPWYLPWASSVPQGHVYRFCTAEGLWLQKDNSSLPWRDLSECEESKRGERSSPEEQLLFL	1	87.16	0.02	0.4	0.339	CCCCCHHHHHHHHHHHHHHHHHHHHHCCCCCCCCCECCEECCCCEECCECCCCEEEEECCCCCCCHHHCCCCEEEEEECCCCCECECCCCCCECCECHHHCCCHHHCCCHHHHHHHHH	0.33	0.18	0.49
HPA036659	166	gsaf	GRM7	Q14831	ENSG00000196277	TRUE	TRUE	FALSE	NA	64	LCIAQSVRIPQERKDRTIDFDRIIKQLLDTPNSRAVVIFANDEDIKQILAAAKRADQVGHFLWV	LCIAQSVRIPQERKDRTIDFDRIIKQLLDTPNSRAVVIFANDEDIKQILAAAKRADQVGHFLWV	1	90.86	0	0.27	0.5	CEEEEEEEECCCCCCHHHHHHHHHHHHHCCCCCCEEEEECCHHHHHHHHHHHHHCCCCCCCEEE	0.41	0.25	0.34
HPA042328	167	gsaf	FZD4	Q9ULV1	ENSG00000174804	TRUE	TRUE	FALSE	NA	33	SAKTLHTWQKCSNRLVNSGKVKREKRGNGWVKP	SAKTLHTWQKCSNRLVNSGKVKREKRGNGWVKP	1	76.24	0.11	0.63	0.091	CHHHHHHHHHHHHHHHHHHHHHHHHHHHCCCCC	0.82	0	0.18
HPA050483	168	gsaf	GABBR1	Q9UBS5	ENSG00000204681	TRUE	TRUE	FALSE	NA	78	YKERLFGKKYVWFLIGWYADNWFKIYDPSINCTVDEMTEAVEGHITTEIVMLNPANTRSISNMTSQEFVEKLTKRLKR	YKERLFGKKYVWFLIGWYADNWFKIYDPSINCTVDEMTEAVEGHITTEIVMLNPANTRSISNMTSQEFVEKLTKRLKR	1	94.21	0	0.29	0.526	HHHCCCCCCCEEEEECCCCCCHHHCCCCCCCCCHHHHHHHHCCCEEEEECCCCCCCCCCCCCCCHHHHHHHHHHHCCC	0.32	0.13	0.55
HPA028644	169	gsaf	GPR156	Q8NFN8	ENSG00000175697	TRUE	TRUE	FALSE	NA	98	SPDLPEQWQLWPPVPSGCASLSSQHSYFDTESSSSDEFFCRCHRPYCEICFQSSSDSSDSGTSDTDPEPTGGLASWEKLWARSKPIVNFKDDLKPTLV	SPDLPEQWQLWPPVPSGCASLSSQHSYFDTESSSSDEFFCRCHRPYCEICFQSSSDSSDSGTSDTDPEPTGGLASWEKLWARSKPIVNFKDDLKPTLV	1	36.46	0.98	0.86	0	CCCCCCCCCCCCCCCCCCCCCCCCCCCCCCCCCCCCCCCCCCCCCCCHHHHCCCCCCCCCCCCCCCCCCCCCCCCCCCCCCCCCCCCCCCCCCCCCCC	0.04	0	0.96
HPA027868	170	gsaf	GRM2	Q14416	ENSG00000164082	TRUE	TRUE	FALSE	NA	51	QKNVVSHRAPTSRFGSAAARASSSLGQGSGSQFVPTVCNGREVVDSTTSSL	QKNVVSHRAPTSRFGSAAARASSSLGQGSGSQFVPTVCNGREVVDSTTSSL	1	36.04	0.89	0.86	0.02	HHCCCCCCCCCCCCCCCCCCCCCCCCCCCCCCCCCCCCCCCCCCCCCCCCC	0.04	0	0.96
HPA029776	171	gsaf	GPRC5C	Q9NQ84	ENSG00000170412	TRUE	TRUE	FALSE	NA	70	TSVYQPTEMALMHKVPSEGAYDIILPRATANSQVMGSANSTLRAEDMYSAQSHQAATPPKDGKNSQVFRN	TSVYQPTEMALMHKVPSEGAYDIILPRATANSQVMGSANSTLRAEDMYSAQSHQAATPPKDGKNSQVFRN	1	36.73	0.96	0.88	0	CCCCCCCHHHHHCCCCCCCCCCCCCCCCCCCCCCCCCCCCCCCHHHHCCCCCCCCCCCCCCCCCCCCCCC	0.13	0	0.87
HPA014096	172	gsaf	GRM5	P41594	ENSG00000168959	FALSE	FALSE	FALSE	NA	98	MKPSDGRKLLESLMKTNFTGVSGDTILFDENGDSPGRYEIMNFKEMGKDYFDYINVGSWDNGELKMDDDEVWSKKSNIIRSVCSEPCEKGQIKVIRKG	MKPIDGRKLLESLMKTNFTGVSGDTILFDENGDSPGRYEIMNFKEMGKDYFDYINVGSWDNGELKMDDDEVWSKKSNIIRSVCSEPCEKGQIKVIRKG	0.98	89.58	0	0.35	0.429	HCCCCHHHHHHHHCCCCEECCCCCEECCCCCCECCCEEEEEEEEEEECCEEEEEEEEEEECCEEEECHHHHCCCHHHCCCCCCCCCCCCCEEEEECCC	0.16	0.37	0.47
HPA060527	321	other	GPR148	Q8TDV2	ENSG00000173302	FALSE	FALSE	TRUE	VIPR2	27	LLRYRQLLGMVRGHLPSRRHQAIFTIS	LLRYRQLLGMVRGHLPSRRHQAIFTIS	1	61.57	0.32	0.63	0.185	HHHCHHHHHHHHHHCCCCCCCCCCCCC	0.48	0	0.52
HPA006970	322	other	GPR160	Q9UJ42	ENSG00000173890	FALSE	FALSE	FALSE	NA	28	KDIGLPLDPFVNWKCCFIPLTIPNLEQI	KDIGLPLDPFVNWKCCFIPLTIPNLEQI	1	55.58	0.46	0.45	0.321	CCCCCCCCCCCCCHHHHCCCCCCCCCCC	0.14	0	0.86
HPA031412	323	other	GPR148	Q8TDV2	ENSG00000173302	FALSE	FALSE	FALSE	NA	28	LSKWQDAQLEEQGASYILPPSMGTQPGC	LSKWQDAQLEEQGASYILPPSMGTQPGC	1	62.25	0.39	0.64	0.107	HHHHHHHHHHHHHCCCCCCCCCCCCHHH	0.57	0	0.43
HPA031413	324	other	GPR148	Q8TDV2	ENSG00000173302	FALSE	FALSE	FALSE	NA	27	LLRYRQLLGMVRGHLPSRRHQAIFTIS	LLRYRQLLGMVRGHLPSRRHQAIFTIS	1	61.57	0.32	0.63	0.185	HHHCHHHHHHHHHHCCCCCCCCCCCCC	0.48	0	0.52
HPA039103	325	other	GPR63	Q9BZJ6	ENSG00000112218	FALSE	FALSE	TRUE	FZD6	66	NTTFVVYENTYMNITLPPPFQHPDLSPLLRYSFETMAPTGLSSLTVNSTAVPTTPAAFKSLNLPLQ	NTTFVVYENTYMNITLPPPFQHPDLSPLLRYSFETMAPTGLSSLTVNSTAVPTTPAAFKSLNLPLQ	1	41.49	0.86	0.85	0.03	CCCCCCCCCCCCCCCCCCCCCCCCCCCCCCCCCCCCCCCCCCCCCCCCCCCCCCCCCCCCCCHHHH	0.06	0	0.94
HPA052868	326	other	GPR19	Q15760	ENSG00000183150	FALSE	TRUE	TRUE	HTR4	77	RRGMKETFCMSSMKCYRSNAYTITTSSRMAKKNYVGISEIPSMAKTITKDSIYDSFDREAKEKKLAWPINSNPPNTF	RRGMKETFCMSSMKCYRSNAYTITTSSRMAKKNYVGISEIPSMAKTITKDSIYDSFDREAKEKKLAWPINSNPPNTF	1	56.88	0.39	0.74	0.052	HHHHHHHHHHHHHHHHHHHHHHHHHHHHHHHHCCCCCCCCCCCCCCCCCCCCCCCCCCCCCHHHCCCCCCCCCCCCC	0.45	0	0.55
HPA054928	327	other	GPR84	Q9NQS5	ENSG00000139572	TRUE	TRUE	FALSE	NA	61	HRQVKRAAQALDQYKLRQASIHSNHVARTDEAMPGRFQELDSRLASGGPSEGISSEPVSAA	HRQVKRAAQALDQYKLRQASIHSNHVARTDEAMPGRFQELDSRLASGGPSEGISSEPVSAA	1	60.68	0.45	0.74	0	HHHHHHHHHHHHHHHHHHHHHHHHHHHHHHCCCCCCCCCCCCCCCCCCCCCCCCCCCCCCC	0.49	0	0.51
HPA055940	328	other	GPR45	Q9Y5Y3	ENSG00000135973	TRUE	TRUE	FALSE	NA	27	QTFQILPKVPERIRRRIQPSTVYVCNE	QTFQILPKVPERIRRRIQPSTVYVCNE	1	48.33	0.77	0.79	0	HHHCCCCCCCCCCCCCCCHHHCCCCCC	0.22	0	0.78
HPA059117	329	other	GPR20	Q99678	ENSG00000204882	FALSE	TRUE	TRUE	AVPR2	50	TVRGLFGQHGEREPSSGDVVSMHRSSKGSGRHHILSAGPHALTQALANGP	TVRGLFGQHGEREPSSGDVVSMHRSSKGSGRHHILSAGPHALTQALANGP	1	44.38	0.79	0.85	0.04	HHHHHHHCCCCCCCCCCCCCCCCCCCCCCCCCCCCCCCCCCCCCCCCCCC	0.14	0	0.86
HPA068432	330	other	GPR146	Q96CH1	ENSG00000164849	FALSE	FALSE	TRUE	ADRA2B	24	YICSHVSTRALECAKMQNAEAADA	YICSHVSTRALECAKMQNAEAADA	1	60.34	0.05	0.53	0.083	HHHHHHCCCHHHHHHHCCHHHHHH	0.79	0	0.21
HPA071337	331	other	GPR20	Q99678	ENSG00000204882	TRUE	TRUE	FALSE	NA	50	TVRGLFGQHGEREPSSGDVVSMHRSSKGSGRHHILSAGPHALTQALANGP	TVRGLFGQHGEREPSSGDVVSMHRSSKGSGRHHILSAGPHALTQALANGP	1	44.38	0.79	0.85	0.04	HHHHHHHCCCCCCCCCCCCCCCCCCCCCCCCCCCCCCCCCCCCCCCCCCC	0.14	0	0.86
HPA073179	332	other	GPR20	Q99678	ENSG00000204882	FALSE	TRUE	TRUE	PRLHR	44	AGAVPNATAVTTVRTNASGLEVPLFHLFARLDEELHGTFPGLWL	AGAVPNATAVTTVRTNASGLEVPLFHLFARLDEELHGTFPGLWL	1	67.86	0.39	0.57	0.205	CCCCCCCCCCCCCCCCCCCCCCCHHHHHHHHHHHHHHHCHHHHH	0.45	0	0.55
HPA073287	333	other	GPR146	Q96CH1	ENSG00000164849	FALSE	FALSE	FALSE	NA	21	LDHYIERALPRTYMASVYNTR	LDHYIERALPRTYMASVYNTR	1	76.2	0	0.38	0.286	HHHHHHHHCCCCHHHCHHHHH	0.76	0	0.24
HPA027603	334	other	GPR84	Q9NQS5	ENSG00000139572	TRUE	TRUE	FALSE	NA	57	TTQTLEGDSSEVGDQINSKRAKQMAEKSPPEASAKAQPIKGARRAPDSSSEFGKVTR	TTQTLEGDSSEVGDQINSKRAKQMAEKSPPEASAKAQPIKGARRAPDSSSEFGKVTR	1	40.5	0.8	0.76	0.053	CCCCCCCCCCCCCCCCCCCCCCCCCCCCCCCCCCCCCCCCCCCCHHHHHHHHHHHHH	0.23	0	0.77
